# Supplementary material for: Pangenome-level analysis of nucleoid-associated proteins in the Acidithiobacillia class: insights into their functional roles in mobile genetic elements biology
Source: Front Microbiol. 2023 Sep 25;14:1271138. doi: 10.3389/fmicb.2023.1271138 (PMC10561277; doi:10.3389/fmicb.2023.1271138)
Supplement: Supplementary file 1 [file Table_1.XLSX]

## Sheet: S1
Supplementary Table 1. Acidithiobacillia class lineages and genomes used in this study. Species and candidate species names are those of Moya-Beltrán et al., 2021. Genome accessions and relevant information was retreived from NCBI, for each strain included in the study. Metadata on the habitat (Sample_Origin, Sample_Source, Sample_Type) was recovered from Nuñez et al., 2017 and Moya-Beltrán et al…
Acronym	Specie	Strain	Level	Accession #	type_strain	Genes_Total	CDS	Pseudo_Genes	RNA_genes	rRNA	tRNAs	ncRNAs	CRISPR_Arrays	frameshifted	# contigs	Isolate_metagenome	Sample_Origin	Sample_source	Sample_type	Lifestyle_Temperature	Lifestyle_Acidity
TTP	Thermithiobacillus tepidarius	DSM 3134	Standard Draft	AUIS01000000	Yes	2967	2905	52	62	4, 2, 4 (5S, 16S, 23S)	48	4	1	10 of 52	44	isolate	anthropogenic	thermal sulfur spring	water	Mesothermophile	Acidotolerant neutrophile
AMS	Ambacidithiobacillus sulfuriphilus	DSM 105150 T (CJ-2)	Standard Draft	RIZI01000000	Yes	2883	2832	94	51	1, 1, 1 (5S, 16S, 23S)	44	4	2	41 of 94	195	isolate	industrial	mine drainage	water	`Thermotolerant mesophile´	`Acidotolerant neutrophile´
FCA	Fervidacidithiobacillus caldus	ATCC 51756 T (KU)	Complete Genome	CP005986- CP005987 - CP005988 - CP005989	Yes	3011	2956	130	58	2, 2, 2 (5S, 16S, 23S)	48	4	1	57 of 130	4	isolate	industrial	coal spoil	soil	Mesothermophile	Extreme acidophile
FCA	Fervidacidithiobacillus caldus	DSM 8584 T (KU)	Standard Draft	JAAOMK000000000	Yes	3240	3184	109	56	1, 3, 1 (5S, 16S, 23S)	47	4	ND	39 of 109	380	isolate	industrial	coal spoil	soil	Mesothermophile	Extreme acidophile
FCA	Fervidacidithiobacillus caldus	KU T	Standard Draft	JAAOMJ000000000	Yes	3048	2996	100	52	1, 1, 1 (5S, 16S, 23S)	45	4	ND	38 of 100	344	isolate	industrial	abandoned copper mine	soil	Mesothermophile	Extreme acidophile
FCA	Fervidacidithiobacillus caldus	SM-1	Complete Genome + Plasmids	CP002573 - CP002574 - CP002575 - CP002576 - CP002577	No	3240	3183	107	57	2, 2, 2 (5S, 16S, 23S)	47	4	2	39 of 107	5	isolate	industrial	gold-bearing bioleaching reactor	slurry	Mesothermophile	Extreme acidophile
FCA	Fervidacidithiobacillus caldus	MTH-04	Complete Genome + Plasmids	CP026328 -CP026329 - CP026330	No	3019	2962	234	57	2, 2, 2 (5S, 16S, 23S)	47	4	1	33 of 234	3	isolate	natural	nd	spring	Mesothermophile	Extreme acidophile
FCA	Fervidacidithiobacillus caldus	MTH-04 2019	Complete Genome	CP043926	No	2916	2866	173	50	1, 1, 1 (5S, 16S, 23S)	43	4	1	47 of 173	1	isolate	natural	nd	spring	Mesothermophile	Extreme acidophile
FCA	Fervidacidithiobacillus caldus	S1	Standard Draft	LZYH01000000	No	3387	3341	945	46	1, 1, 2 (5S, 16S, 23S)	38	4	ND	9 of 945	1208	isolate	industrial	coal heap drainage	ND	Mesothermophile	Extreme acidophile
FCA	Fervidacidithiobacillus caldus	DX	Standard Draft	LZYE01000000	No	3182	3130	289	52	1, 1, 1 (5S, 16S, 23S)	45	4	4	22 of 289	390	isolate	industrial	copper mine tailing	slurry	Mesothermophile	Extreme acidophile
FCA	Fervidacidithiobacillus caldus	ZJ	Standard Draft	LZYG01000000	No	3223	3171	307	52	1, 1, 1 (5S, 16S, 23S)	45	4	6	23 of 307	414	isolate	industrial	copper mine tailing	slurry	Mesothermophile	Extreme acidophile
FCA	Fervidacidithiobacillus caldus	ZBY	Standard Draft	LZYF01000000	No	3228	3174	301	54	1, 1, 2 (5S, 16S, 23S)	46	4	6	23 of 301	386	isolate	industrial	copper mine tailing	slurry	Mesothermophile	Extreme acidophile
FCA	Fervidacidithiobacillus caldus	BC13	Standard Draft	JAAOMI000000000	No	3083	3031	105	52	1, 1, 1 (5S, 16S, 23S)	45	4	1	39 of 105	353	isolate	industrial	coal spoil	soil	Mesothermophile	Extreme acidophile
FCA	Fervidacidithiobacillus caldus	F	Standard Draft	JAAOML000000000	No	3031	2982	89	49	1, 1, 1 (5S, 16S, 23S)	42	4	ND	38 of 89	414	isolate	industrial	nickel-bearing bioleaching reactor	slurry	Mesothermophile	Extreme acidophile
FCA	Fervidacidithiobacillus caldus	MNG	Standard Draft	JABBDQ000000000	No	2901	2850	83	51	1, 1, 1 (5S, 16S, 23S)	44	4	5	29 of 83	406	isolate	industrial	gold-bearing bioleaching reactor	slurry	Mesothermophile	Extreme acidophile
FCA	Fervidacidithiobacillus caldus	6	Standard Draft	JABBDM000000000	No	2570	2516	76	54	2, 1, 3 (5S, 16S, 23S)	44	4	2	23 of 76	175	isolate	industrial	arsenopyrite biooxidation plant	slurry	Mesothermophile	Extreme acidophile
FCA	Fervidacidithiobacillus caldus	C-SH12	Standard Draft	JAAXYT000000000	No	3048	2997	90	51	1, 1, 1 (5S, 16S, 23S)	44	4	ND	35 of 90	404	isolate	industrial	gold-bearing bioleaching reactor	slurry	Mesothermophile	Extreme acidophile
FCA	Fervidacidithiobacillus caldus	MELC5	Standard Draft	JAAOMM000000000	No	2690	2638	60	52	1, 1, 1 (5S, 16S, 23S)	45	4	1	23 of 60	234	isolate	industrial	mining area	water	Mesothermophile	Extreme acidophile
FCA	Fervidacidithiobacillus caldus	VAN18-3	Standard Draft	JAAOMN000000000	No	2849	2799	69	50	1, 2, 2 (5S, 16S, 23S)	41	4	2	18 of 69	290	isolate	natural	acidic river	water	Mesothermophile	Extreme acidophile
FCA	Fervidacidithiobacillus caldus	CV18-1	Standard Draft	JAAOMS000000000	No	2916	2862	86	54	1, 1, 4 (5S, 16S, 23S)	44	4	2	23 of 86	192	isolate	natural	acidic river	water	Mesothermophile	Extreme acidophile
ICO	Igneacidithiobacillus copahuensis	VAN18-1	Standard Draft	JAAXYO000000000	Yes	2890	2838	66	52	1, 1, 1 (5S, 16S, 23S)	45	4	3	16 of 66	202	isolate	natural	acidic river	water	`Thermotolerant mesophile´	Extreme acidophile
ICO	Igneacidithiobacillus copahuensis	VAN18-2	Standard Draft	JAAXYU000000000	No	2872	2820	65	52	1, 1, 1 (5S, 16S, 23S)	45	4	4	16 of 65	181	isolate	natural	acidic river	water	`Thermotolerant mesophile´	Extreme acidophile
ICO	Igneacidithiobacillus copahuensis	VAN18-4	Standard Draft	JAAXYS000000000	No	2896	2844	88	52	1, 1, 1 (5S, 16S, 23S)	45	4	2	19 of 88	205	isolate	natural	acidic river	water	`Thermotolerant mesophile´	Extreme acidophile
ICO	Igneacidithiobacillus copahuensis	CV18-2	Standard Draft	JAAXYP000000000	No	2911	2859	85	52	1, 1, 1 (5S, 16S, 23S)	45	4	2	19 of 85	233	isolate	natural	acidic river	water	`Thermotolerant mesophile´	Extreme acidophile
ICO	Igneacidithiobacillus copahuensis	CV18-3	Standard Draft	JAAXYQ000000000	No	2889	2837	86	52	1, 1, 1 (5S, 16S, 23S)	45	4	2	19 of 86	198	isolate	natural	acidic river	water	`Thermotolerant mesophile´	Extreme acidophile
ICO	Igneacidithiobacillus copahuensis	BN09-2	Standard Draft	JAAXYR000000000	No	2919	2865	88	54	3, 1, 1 (5S, 16S, 23S)	45	4	2	18 of 88	215	isolate	natural	thermal pool	water	`Thermotolerant mesophile´	Extreme acidophile
IYE	Igneacidithiobacillus yellowstonensis*	SpSt-908	Standard Draft	DTMS01000000	No	1924	1894	51	30	ND	29	1	1	22 of 51	497	MAG	natural	hot springs metagenome	mud, sediment	`Thermotolerant mesophile´	Extreme acidophile
AMA	Acidithiobacillus marinus	SH	Standard Draft	MXAV01000000	Yes	2978	2926	82	52	1, 1, 1 (5S, 16S, 23S)	45	4	ND	30 of 82	65	isolate	natural	seawater	water	Mesophile	Extreme acidophile
AMO	Acidithiobacillus monserratensis	GG1-14	Standard Draft	JABBOU000000000	Yes	2949	2892	71	57	3, 4, 1 (5S, 16S, 23S)	45	4	1	21 of 71	179	isolate	natural	geothermal pool	water	Mesophile	Extreme acidophile
ASU	Acidithiobacillus sulfurivorans	RW2	Standard Draft	JAAOMP000000000	Yes	3409	3327	104	81	1, 1, 1 (5S, 16S, 23S)	74	4	6	36 of 104	178	isolate	industrial	abandoned pyrite mine	ND	Mesophile	Extreme acidophile
ACO	Acidithiobacillus concretivorus	ATCC 19703	Standard Draft	JABELD000000000	Yes	3030	2976	108	54	3, 1, 1 (5S, 16S, 23S)	45	4	ND	32 of 108	203	isolate	industrial	concrete sewer	water	Mesophile	Extreme acidophile
ATH	Acidithiobacillus thiooxidans	ATCC 19377 T (3/TA), Sanger	Standard Draft	NZ_AFOH01000000	Yes	3133	3081	231	52	2, 1, 2 (5S, 16S, 23S)	43	4	ND	91 of 231	164	isolate	natural	clay sedimentary deposit	clay	Mesophile	Extreme acidophile
ATH	Acidithiobacillus thiooxidans	ATCC 19377, Illumina	Standard Draft	SZUV01000000	No	ND	ND	ND	ND	ND	ND	ND	ND	ND	59	isolate	natural	clay sedimentary deposit	clay	Mesophile	Extreme acidophile
ATH	Acidithiobacillus thiooxidans	ATCC 19377, PacBio	Complete Genome	CP045571	No	ND	ND	ND	ND	ND	ND	ND	ND	ND	1	isolate	natural	clay sedimentary deposit	clay	Mesophile	Extreme acidophile
ATH	Acidithiobacillus thiooxidans	A01	Standard Draft	NZ_AZMO01000000	No	4149	4022	242	127	1, 1, 2 (5S, 16S, 23S)	118	5	ND	81 of 242	213	isolate	industrial	coal dump	water	Mesophile	Extreme acidophile
ATH	Acidithiobacillus thiooxidans	A02	Standard Draft	LWSA01000000	No	4034	3929	302	105	2, 1, 1 (5S, 16S, 23S)	96	5	ND	17 of 302	351	isolate	industrial	coal heap drainage	water	Mesophile	Extreme acidophile
ATH	Acidithiobacillus thiooxidans	DMC	Standard Draft	LWSB01000000	No	4171	4044	281	127	2, 2, 1 (5S, 16S, 23S)	117	5	ND	20 of 281	270	isolate	industrial	coal heap drainage	water	Mesophile	Extreme acidophile
ATH	Acidithiobacillus thiooxidans	JYC-17	Standard Draft	LWSD01000000	No	4183	4057	322	126	2, 1, 1 (5S, 16S, 23S)	117	5	ND	17 of 322	371	isolate	industrial	copper mine	ND	Mesophile	Extreme acidophile
ATH	Acidithiobacillus thiooxidans	ATCC 8085	Standard Draft	JABBDT000000000	No	3143	3086	120	57	3, 3, 1 (5S, 16S, 23S)	46	4	ND	31 of 120	195	isolate	ND	ND	ND	Mesophile	Extreme acidophile
ATH	Acidithiobacillus thiooxidans	ATCC 21835	Standard Draft	JAAVXF000000000	No	3929	3844	156	85	1, 1, 1 (5S, 16S, 23S)	78	4	ND	53 of 156	339	isolate	natural	hot spring	soil	Mesophile	Extreme acidophile
ATH	Acidithiobacillus thiooxidans	BY-02	Standard Draft	LWRZ01000000	No	4204	4078	390	126	2, 1, 1 (5S, 16S, 23S)	117	5	ND	18 of 390	449	isolate	Industrial	copper mine	ND	Mesophile	Extreme acidophile
ATH	Acidithiobacillus thiooxidans	ZBY	Standard Draft	LZYI01000000	No	4078	3951	239	127	2, 2, 1 (5S, 16S, 23S)	117	5	ND	24 of 239	277	isolate	industrial	copper mine	ND	Mesophile	Extreme acidophile
ATH	Acidithiobacillus thiooxidans	BC51	Standard Draft	JAAOMO000000000	No	3516	3435	103	81	1, 1, 1 (5S, 16S, 23S)	74	4	5	30 of 103	236	isolate	industrial	coal mine drainage	soil	Mesophile	Extreme acidophile
ATH	Acidithiobacillus thiooxidans	ATCC 15494	Standard Draft	JABBDW000000000	No	4038	3952	176	86	3, 1, 1 (5S, 16S, 23S)	77	4	ND	49 of 176	409	isolate	industrial	copper mine	water	Mesophile	Extreme acidophile
ATH	Acidithiobacillus thiooxidans	GD1-3	Standard Draft	LWSC01000000	No	4190	4106	297	84	2, 2, 1 (5S, 16S, 23S)	75	4	1	26 of 297	335	isolate	industrial	copper mine	water	Mesophile	Extreme acidophile
ATH	Acidithiobacillus thiooxidans	DXS-W	Standard Draft	LWRY01000000	No	4201	4118	308	83	2, 2, 1 (5S, 16S, 23S)	74	4	1	27 of 308	319	isolate	Industrial	copper mine	ND	Mesophile	Extreme acidophile
ATH	Acidithiobacillus thiooxidans	No26	Standard Draft	JAAOMH000000000	No	3776	3718	155	58	3, 3, 1 (5S, 16S, 23S)	47	4	3	39 of 155	357	isolate	ND	mine drainage	water	Mesophile	Extreme acidophile
ATH	Acidithiobacillus thiooxidans	DSM 17318 (Licanantay)	Standard Draft	NZ_JMEB01000000	No	4382	4285	414	97	2, 2, 3 (5S, 16S, 23S)	85	5	1	150 of 414	345	isolate	industrial	copper mine	ND	Mesophile	Extreme acidophile
ATH	Acidithiobacillus thiooxidans	CLST	Standard Draft	NZ_LGYM01000000	No	4014	3935	292	79	1, 1, 1 (5S, 16S, 23S)	72	4	2	67 of 292	40	isolate	natural	salt flat brine	brine	Mesophile	Extreme acidophile
ATH	Acidithiobacillus thiooxidans	VAN18-5	Standard Draft	JABBDV000000000	No	3311	3259	126	52	1, 1, 1 (5S, 16S, 23S)	45	4	ND	44 of 126	191	isolate	natural	acidic river	water	Mesophile	Extreme acidophile
ATH	Acidithiobacillus thiooxidans	BN09-1	Standard Draft	JABBDU000000000	No	3312	3247	114	65	2, 3, 8 (5S, 16S, 23S)	48	4	ND	28 of 114	169	isolate	natural	thermal pool	water	Mesophile	Extreme acidophile
ATH	Acidithiobacillus thiooxidans subsp. albertensis	DSM 14366 T	Standard Draft	NZ_MOAD01000000	Yes/No	3702	3645	248	57	2, 2, 2 (5S, 16S, 23S)	47	4	1	34 of 248	141	isolate	natural	sulfur stockpile	soil	Mesophile	Extreme acidophile
AFN	Acidithiobacillus ferrianus	DSM 107098 T (MG)	Standard Draft	WNJL01000000	Yes	3215	3157	137	58	3, 2, 2 (5S, 16S, 23S)	47	4	2	62 of 137	90	isolate	Natural	acidic pond	ND	Mesophile	Extreme acidophile
AFV	Acidithiobacillus ferrivorans	DSM 22755 T (No37)	Standard Draft	JAAOMR000000000	No	5319	5236	209	83	1, 3, 1 (5S, 16S, 23S)	74	4	7	69 of 209	884	isolate	industrial	mine drainage	water	Eurypsichrophile	Extreme acidophile
AFV	Acidithiobacillus ferrivorans	SS3	Standard Draft	CP002985	Yes	ND	ND	ND	ND	ND	ND	ND	ND	ND	1	isolate	industrial	mine drainage	dump	Eurypsichrophile	Extreme acidophile
AFV	Acidithiobacillus ferrivorans	YL15	Standard Draft	MASQ01000000	No	3037	2987	192	50	1, 1, 1 (5S, 16S, 23S)	43	4	2	44 of 192	190	isolate	industrial	acid mine drainage	sediment	Eurypsichrophile	Extreme acidophile
AFV	Acidithiobacillus ferrivorans	PQ33	Standard Draft	CP021414 - CP021415	No	3271	3218	175	53	1, 1, 1 (5S, 16S, 23S)	46	4	1	42 of 175	101	isolate	industrial	acid mine drainage	water	Eurypsichrophile	Extreme acidophile
AFV	Acidithiobacillus ferrivorans	PRJEB5721 (CF27)	Complete Genome	NZ_LT841305	No	3539	3455	184	84	2, 2, 2 (5S, 16S, 23S)	74	4	ND	71 of 184	2	isolate	industrial	acid mine drainage	water	Eurypsichrophile	Extreme acidophile
AFV	Acidithiobacillus ferrivorans	CF27	Standard Draft	CCCS020000000	No	ND	ND	ND		ND	ND	ND	ND	ND	82	isolate	industrial	mine drainage	water	Eurypsichrophile	Extreme acidophile
AFV	Acidithiobacillus ferrivorans	ACH	Standard Draft	JAAZUD000000000	No	3115	3060	106	55	2, 1, 3 (5S, 16S, 23S)	45	4	1	44 of 106	204	isolate	industrial	mine drainage	water	Eurypsichrophile	Extreme acidophile
AFV	Acidithiobacillus ferrivorans	DSM 100412 T (M20)	Standard Draft	JAAZTY000000000	No	2672	2616	89	56	3, 3, 1 (5S, 16S, 23S)	45	4	ND	28 of 89	279	isolate	natural	altipalno river	water	Eurypsichrophile	Extreme acidophile
AFP	Acidithiobacillus ferriphilus	21-59-9	Standard Draft_MAG	NCBC01000000	Yes	3248	3203	294	45	2, 1, 1 (5S, 16S, 23S)	38	3	ND	111 of 294	1021	isolate	natural	acidic pool	water	`Psychrotolerant mesophile´	Extreme acidophile
AFP	Acidithiobacillus ferriphilus	BY0502	Standard Draft	LVXZ01000000	No	3141	3089	273	52	1, 1, 1 (5S, 16S, 23S)	45	4	1	33 of 273	295	isolate	industrial	acid mine drainage	water	`Psychrotolerant mesophile´	Extreme acidophile
AFP	Acidithiobacillus ferriphilus	Malay	Standard Draft	JAAOMQ000000000	No	2555	2504	57	51	1, 1, 1 (5S, 16S, 23S)	44	4	3	19 of 57	267	isolate	industrial	mine drainage	water	`Psychrotolerant mesophile´	Extreme acidophile
AFP	Acidithiobacillus ferriphilus	Riv13	Standard Draft	JAAZUB000000000	No	2639	2588	74	51	1, 1, 1 (5S, 16S, 23S)	44	4	ND	36 of 74	346	isolate	natural	mining areas	sand	`Psychrotolerant mesophile´	Extreme acidophile
AFP	Acidithiobacillus ferriphilus	ST2	Standard Draft	JAAZUC000000000	No	3035	2983	119	52	1, 1, 1 (5S, 16S, 23S)	45	4	ND	40 of 119	213	isolate	natural	acidic river	water	`Psychrotolerant mesophile´	Extreme acidophile
AFP	Acidithiobacillus ferriphilus	A4	Standard Draft	JAAZTZ000000000	No	2634	2582	113	52	1, 1, 1 (5S, 16S, 23S)	45	4	ND	31 of 113	198	isolate	industrial	mining area	water	`Psychrotolerant mesophile´	Extreme acidophile
AFP	Acidithiobacillus ferriphilus	C52	Standard Draft	JAAZTX000000000	No	2897	2845	143	52	1, 1, 1 (5S, 16S, 23S)	45	4	ND	51 of 143	211	isolate	industrial	mining area	water	`Psychrotolerant mesophile´	Extreme acidophile
AFP	Acidithiobacillus ferriphilus	R1	Standard Draft	JAAZTX000000000	No	2901	2850	108	51	1, 1, 1 (5S, 16S, 23S)	44	4	ND	37 of 108	220	isolate	industrial	mining area	rock	`Psychrotolerant mesophile´	Extreme acidophile
AFD	Acidithiobacillus ferridurans	ATCC 33020 T	Standard Draft	JABBHQ000000000	Yes	3464	3388	137	76	1, 3, 1 (5S, 16S, 23S)	65	6	ND	50 of 137	258	isolate	industrial	mine drainage	water	Mesophile	Extreme acidophile
AFD	Acidithiobacillus ferridurans	JCM 18981 T	Complete Genome	NZ_AP018795	Yes	2972	2916	219	56	2, 2, 2 (5S, 16S, 23S)	46	4	ND	136 of 219	1	isolate	industrial	mine drainage	water	Mesophile	Extreme acidophile
AFD	Acidithiobacillus ferridurans	IO-2C	Standard Draft	PQJK01000000	No	2816	2765	131	51	2, 2, 1 (5S, 16S, 23S)	42	4	ND	46 of 131	23	isolate	industrial	acid mine drainage	soil	Mesophile	Extreme acidophile
AFD	Acidithiobacillus ferridurans	DSM 9465	Standard Draft	JABBHT000000000	No	3454	3380	145	74	1, 1, 1 (5S, 16S, 23S)	65	6	ND	48 of 145	306	isolate	industrial	mine shaff	water	Mesophile	Extreme acidophile
AFD	Acidithiobacillus ferridurans	DSM 583	Standard Draft	JABBHS000000000	No	3638	3564	129	74	1, 1, 1 (5S, 16S, 23S)	65	6	ND	48 of 129	567	isolate	industrial	acid mine drainage	water	Mesophile	Extreme acidophile
AFD	Acidithiobacillus ferridurans	B5	Standard Draft	JABBHR000000000	No	4061	4012	168	49	1, 1, 1 (5S, 16S, 23S)	41	5	ND	57 of 168	1585	isolate	industrial	acid mine drainage	water	Mesophile	Extreme acidophile
AFD	Acidithiobacillus ferridurans	MEL3	Standard Draft	JABBHU000000000	No	3148	3097	166	51	1, 1, 1 (5S, 16S, 23S)	44	4	ND	56 of 166	314	isolate	industrial	mine drainage	water	Mesophile	Extreme acidophile
AFD	Acidithiobacillus ferridurans	Riv11	Standard Draft	JABBDS000000000	No	3296	3243	117	53	1, 2, 4 (5S, 16S, 23S)	42	4	1	46 of 117	624	isolate	natural	thermal pool	water	Mesophile	Extreme acidophile
AFD	Acidithiobacillus ferridurans	AMD consortium	Complete Genome	CP044411	No	3057	3001	168	56	2, 2, 2 (5S, 16S, 23S)	46	4	ND	58 of 168	1	isolate	natural	acid mine drainage	ND	Mesophile	Extreme acidophile
AFG	Acidithiobacillus ferruginosus	CF3	Standard Draft	JABBDR000000000	Yes	3280	3228	107	52	1, 1, 1 (5S, 16S, 23S)	45	4	ND	25 of 107	310	isolate	industrial	mining area	water	Mesophile	Extreme acidophile
AFE	Acidithiobacillus ferrooxidans	F221	Standard Draft	JABBDP000000000	No	3281	3230	137	51	1, 1, 1 (5S, 16S, 23S)	44	4	ND	52 of 137	360	isolate	industrial	mine water	water	Mesophile	Extreme acidophile
AFE	Acidithiobacillus ferrooxidans	PQ505	Standard Draft	JABBPI000000000	No	3811	3758	204	53	1, 1, 1 (5S, 16S, 23S)	46	4	ND	63 of 204	306	isolate	industrial	mine lake	water	Mesophile	Extreme acidophile
AFE	Acidithiobacillus ferrooxidans	PQ506	Standard Draft	JABBPJ000000000	Yes	3623	3569	220	54	1, 1, 1 (5S, 16S, 23S)	47	4	ND	66 of 220	278	isolate	industrial	mine lake	water	Mesophile	Extreme acidophile
AFE	Acidithiobacillus ferrooxidans	BY-3	Standard Draft	NZ_AZNR01000000	No	4091	4011	274	80	1, 1, 1 (5S, 16S, 23S)	73	4	3	84 of 274	194	isolate	industrial	acid mine drainage	water	Mesophile	Extreme acidophile
AFE	Acidithiobacillus ferrooxidans	ATCC 23270 T	Standard Draft	CP001219	Yes	3097	3005	108	92	2, 2, 2 (5S, 16S, 23S)	82	4	ND	40 of 108	1	isolate	industrial	acid mine drainage	water	Mesophile	Extreme acidophile
AFE	Acidithiobacillus ferrooxidans	CCM 4253	Standard Draft	QKQP01000000	No	3275	3219	160	56	2, 2, 2 (5S, 16S, 23S)	46	4	ND	46 of 160	15	isolate	industrial	mine drainage	water	Mesophile	Extreme acidophile
AFE	Acidithiobacillus ferrooxidans	ATCC 53993	Standard Draft	CP001132	No	2944	2888	115	56	2, 2, 2 (5S, 16S, 23S)	46	4	ND	34 of 115	1	isolate	industrial	copper deposit	water	Mesophile	Extreme acidophile
AFE	Acidithiobacillus ferrooxidans	DSM 16786 (Wenelen)	Standard Draft	JABFOH000000000	No	3881	3789	235	92	2, 2, 2 (5S, 16S, 23S)	82	4	ND	102 of 235	49	isolate	industrial	mining area	ND	Mesophile	Extreme acidophile
AFE	Acidithiobacillus ferrooxidans	HEL18	Standard Draft	NZ_LQRJ01000000	No	3210	3157	188	53	1, 1, 1 (5S, 16S, 23S)	46	4	ND	41 of 188	123	isolate	industrial	flue dust	slurry	Mesophile	Extreme acidophile
AFE	Acidithiobacillus ferrooxidans	YQH-1	Standard Draft	NZ_LJBT01000000	No	3227	3169	197	58	2, 3, 4 (5S, 16S, 23S)	45	4	ND	45 of 197	96	isolate	natural	acidic river	water	Mesophile	Extreme acidophile
AFE	Acidithiobacillus ferrooxidans	COP1	Standard Draft	JABBDN000000000	No	4003	3958	103	45	1, 1, 1 (5S, 16S, 23S)	38	4	ND	35 of 103	1561	isolate	industrial	coal mine	ND	Mesophile	Extreme acidophile
AFE	Acidithiobacillus ferrooxidans	S10	Standard Draft	JABBDO000000000	No	4151	4098	100	53	3, 3 (16S, 23S)	43	4	ND	37 of 100	1827	isolate	natural	thermal pool	water	Mesophile	Extreme acidophile
AFE	Acidithiobacillus ferrooxidans	RVS1	Standard Draft_MAG	RRZY01000000	No	2888	2832	127	56	2, 2, 2 (5S, 16S, 23S)	46	4	ND	46 of 127	49	MAG	industrial	mining area	concentrate	Mesophile	Extreme acidophile
AFE	Acidithiobacillus ferrooxidans	GGI-221	Standard Draft	AEFB01000000	No	ND	ND	ND	ND	ND	ND	ND	ND	ND	1602	isolate	industrial	mining area	water	Mesophile	Extreme acidophile
	(*) IYE is currently a XX% complete MAG (Zhou et al., 2020)
	References
	Boden, R., and Hutt, L. P. (2019). “Acidithiobacillus,” in Bergey’s Manual of Systematics of Archaea and Bacteria (American Cancer Society), 1–19. doi: 10.1002/9781118960608.gbm01079.pub2.
	Bryant, R. D., McGroarty, K. M., Costerton, J. W., and Laishley, E. J. (1983). Isolation and characterization of a new acidophilic Thiobacillus species (T. albertis). Can. J. Microbiol. 29, 1159–1170. doi: 10.1139/m83-178.
	Falagán, C., and Johnson, D. B. 2016 (2016). Acidithiobacillus ferriphilus sp. nov., a facultatively anaerobic iron- and sulfur-metabolizing extreme acidophile. International Journal of Systematic and Evolutionary Microbiology 66, 206–211. doi: 10.1099/ijsem.0.000698.
	Falagán, C., Moya-Beltrán, A., Castro, M., Quatrini, R., and Johnson, D. B. (2019). Acidithiobacillus sulfuriphilus sp. nov.: an extremely acidophilic sulfur-oxidizing chemolithotroph isolated from a neutral pH environment. Int. J. Syst. Evol. Microbiol. 69, 2907–2913. doi: 10.1099/ijsem.0.003576.
	Hallberg, K. B., González-Toril, E., and Johnson, D. B. (2010). Acidithiobacillus ferrivorans, sp. nov.; facultatively anaerobic, psychrotolerant iron-, and sulfur-oxidizing acidophiles isolated from metal mine-impacted environments. Extremophiles 14, 9–19. doi: 10.1007/s00792-009-0282-y.
	Hallberg, K. B., and Lindström, E. B. (1994). Characterization of Thiobacillus caldus sp. nov., a moderately thermophilic acidophile. Microbiology, 140, 3451–3456. doi: 10.1099/13500872-140-12-3451.
	Hedrich, S., and Johnson, D. B. (2013). Acidithiobacillus ferridurans sp. nov., an acidophilic iron-, sulfur- and hydrogen-metabolizing chemolithotrophic gammaproteobacterium. International Journal of Systematic and Evolutionary Microbiology, 63, 4018–4025. doi: 10.1099/ijs.0.049759-0.
	Hudson, C. M., Williams, K. P., and Kelly, D. P. (2014). Definitive assignment by multigenome analysis of the gammaproteobacterial genus Thermithiobacillus to the class Acidithiobacillia. Pol J Microbiol 63, 245–247.
	Johnson, D. B., and Hallberg, K. B. (2005). Acid mine drainage remediation options: a review. Sci Total Environ 338, 3–14. doi: 10.1016/j.scitotenv.2004.09.002.
	Norris, P. R., Falagán, C., Moya-Beltrán, A., Castro, M., Quatrini, R., and Johnson, D. B. (2020). Acidithiobacillus ferrianus sp. nov.: an ancestral extremely acidophilic and facultatively anaerobic chemolithoautotroph. Extremophiles 24, 329–337. doi: 10.1007/s00792-020-01157-1.
	Nuñez, H., Moya-Beltrán, A., Covarrubias, P. C., Issotta, F., Cárdenas, J. P., González, M., et al. (2017). Molecular Systematics of the Genus Acidithiobacillus: Insights into the Phylogenetic Structure and Diversification of the Taxon. Front. Microbiol. 8. doi: 10.3389/fmicb.2017.00030.
	Temple, K. L., and Colmer, A. R. (1951). The autotrophic oxidation of iron by a new bacterium: thiobacillus ferrooxidans1. Journal of Bacteriology 62, 605–611. doi: 10.1128/jb.62.5.605-611.1951.
	Waksman, S. A., and Joffe, J. S. (1922). Microörganisms concerned in the oxidation of sulfur in the soil ii. thiobacillus thiooxidans, a new sulfur-oxidizing organism isolated from the soil1. Journal of Bacteriology 7, 239–256. doi: 10.1128/jb.7.2.239-256.1922.
	Wood, A. P., and Kelly, D. P. (1985). Physiological Characteristics of a New Thermophilic Obligately Chemolithotrophic Thiobacillus Species, Thiobacillus tepidarius. International Journal of Systematic and Evolutionary Microbiology 35, 434–437. doi: 10.1099/00207713-35-4-434.
	Zhou, Z., Tran, P. Q., Kieft, K., and Anantharaman, K. (2020). Genome diversification in globally distributed novel marine Proteobacteria is linked to environmental adaptation. The ISME Journal, 1–18. doi: 10.1038/s41396-020-0669-4.
