# Supplementary material for: Pangenome-level analysis of nucleoid-associated proteins in the Acidithiobacillia class: insights into their functional roles in mobile genetic elements biology
Source: Front Microbiol. 2023 Sep 25;14:1271138. doi: 10.3389/fmicb.2023.1271138 (PMC10561277; doi:10.3389/fmicb.2023.1271138)
Supplement: Supplementary file 2 [file Table_2.XLSX]

## Sheet: S2
Supplementary Table 2. Detailed list of protein family (PF) models used in this study. All models were retrieved from CDD database v3.17 (downloaded on the 04/01/2019), including the domain models and/or profiles from Pfam, COG, TIGRFAMs, and SMART databases.
family	model_id	cdd_name	cdd_description	protein_id
Alba	pfam01918	Alba	Alba. Alba is a novel chromosomal protein that coats archaeal DNA without compacting it.	pdb|1NFH|A, sp|Q4DE55|Q4DE55_TRYCR, sp|Q385X2|Q385X2_9TRYP, sp|Q4CW22|Q4CW22_TRYCR, sp|Q4N0P6|Q4N0P6_THEPA, sp|Q8IJX8|Q8IJX8_PLAF7, sp|Q2QQM2|Q2QQM2_ORYSA, sp|A0CRB6|A0CRB6_PARTE, sp|A0BZB2|A0BZB2_PARTE, sp|A0DXL8|A0DXL8_PARTE, sp|A9A323.1|ALBA_NITMS, sp|Q9YAX2.1|ALBA2_AERPE, sp|A8A8V6.1|ALBA_IGNH4, sp|Q97ZF4.1|ALBA2_SACS2, sp|Q4J974|Q4J974_SULAC, sp|Q971T6.1|ALBA2_SULTO, sp|Q9YAW1.2|ALBA1_AERPE,…
Alba	pfam04326	AlbA_2	Putative DNA-binding domain. This family belongs to the AlbA clan of DNA-binding domains.	sp|Q07XI6|Q07XI6_SHEFN, sp|Q7MUI7|Q7MUI7_PORGI, sp|Q9PRA7|Q9PRA7_UREPA, sp|Q8RF86|Q8RF86_FUSNN, sp|Q54KR0|Q54KR0_DICDI, sp|A0E9W9|A0E9W9_PARTE, sp|Q6EZX2|Q6EZX2_BACAN, sp|Q499Z3.2|SLNL1_HUMAN, sp|Q22MU7|Q22MU7_TETTH, sp|Q22KP9|Q22KP9_TETTH, sp|Q22U72|Q22U72_TETTH, sp|A0CKL3|A0CKL3_PARTE, sp|Q98R78|Q98R78_MYCPU, sp|Q12IU1|Q12IU1_SHEDO, sp|Q31IU1|Q31IU1_THICR, sp|Q8TKJ5|Q8TKJ5_METAC, sp|Q315P2|Q315…
Alba	PRK04015	PRK04015	DNA/RNA-binding protein albA; Provisional	YP_003815567.1, NP_988733.1, YP_001098306.1, YP_001330079.1, YP_001549103.1, YP_001325513.1, YP_001323439.1, YP_502949.1, NP_069900.1, NP_070780.1, YP_003400141.1, YP_003400133.1, NP_126085.1, NP_143671.1, NP_579610.1, YP_002994602.1, YP_002959918.1, YP_182973.1, YP_002307315.1, YP_001794767.1, YP_002428924.1, YP_001055838.1, YP_001154121.1, NP_559861.1, YP_930376.1, YP_001040973.1, YP_003669486.…
Alba	TIGR00285	TIGR00285	DNA-binding protein Alba. Alba has been shown to bind DNA and affect DNA supercoiling in a temperature dependent manner. It is regulated by acetylation (alba = acetylation lowers binding affinity) by the Sir2 protein. Alba is proposed to play a role in establishment or maintenace of chromatin architecture and thereby in transcription repression. This protein appears so far only in the Archaea, bu…	pdb|1NFH|A, sp|Q57665.1|ALBA_METJA, WP_010877093.1, WP_010878567.1, pdb|1NH9|A
CbpA	COG2214	CbpA	Curved DNA-binding protein CbpA, contains a DnaJ-like domain [Transcription].	NP_012462.1, NP_353782.1, NP_354976.1, NP_356988.1, NP_396449.1, NP_212736.1, NP_212789.1, NP_538965.1, NP_540430.1, NP_347285.1, NP_419733.1, NP_420967.1, NP_421568.1, NP_421804.1, NP_282376.1, NP_293852.1, NP_586668.1, NP_584557.1, NP_597658.1, NP_584695.1, NP_585890.1, NP_586006.1, NP_586225.1, NP_309182.1, NP_207814.1, NP_208128.1, sp|P47248.1|DNAJL_MYCGE, sp|P47442.1|DNAJM_MYCGE, sp|Q50312.1…
CbpA	PRK10266	PRK10266	curved DNA-binding protein CbpA; Provisional	YP_003743752.1, YP_001453627.1, YP_003364678.1, YP_003228595.1, YP_003498816.1, YP_003233611.1, YP_003221026.1, YP_001725553.1, NP_753061.1, YP_001462234.1, YP_001457839.1, YP_668914.1, YP_540079.1, YP_852111.1, YP_002292337.1, YP_001744175.1, YP_002386502.1, YP_002390804.1, YP_002402202.1, YP_002411935.1, YP_002408117.1, YP_002397100.1, YP_003036801.1, YP_002382309.1, YP_003044221.1, YP_00172997…
Csp	PRK09507	cspE	cold shock protein CspE; Reviewed	YP_001454079.1, YP_001175891.1, YP_003530467.1, YP_003016756.1, YP_002383590.1, YP_002918425.1, YP_002150190.1, NP_992489.2, NP_668492.2, YP_309578.1, YP_003422335.1, YP_402240.1, YP_001879293.1, YP_407017.1, YP_001721757.1, YP_002044662.1, YP_001438772.1, YP_001477421.1, YP_002225718.1, YP_003042000.1, YP_002239721.1, YP_003037221.1, YP_002396659.1, YP_002406625.1, NP_871180.1, YP_002411476.1, Y…
Csp	PRK10943	PRK10943	cold shock-like protein CspC; Provisional	YP_001452730.1, YP_003365425.1, YP_001177113.1, YP_003611989.1, YP_001907461.1, YP_003741841.1, YP_003531374.1, YP_003539046.1, YP_002648610.1, YP_001730798.1, NP_416337.1, YP_002926833.1, NP_288259.1, NP_310560.1, YP_002270903.1, YP_003078283.1, YP_003044990.1, NP_754125.1, YP_001463124.1, YP_001458607.1, YP_669670.1, YP_541028.1, YP_002293272.1, YP_001743423.1, YP_002387309.1, YP_002391598.1, Y…
Dps	cd01043	DPS	DPS protein, ferritin-like diiron-binding domain. DPS (DNA Protecting protein under Starved conditions) domain is a member of a broad superfamily of ferritin-like diiron-carboxylate proteins. Some DPS proteins nonspecifically bind DNA, protecting it from cleavage caused by reactive oxygen species such as the hydroxyl radicals produced during oxidation of Fe(II) by hydrogen peroxide. These protein…	pdb|1JI4|A, pdb|1N1Q|A, pdb|1JIG|A, pdb|1QGH|A, pdb|1O9R|A, pdb|1DPS|A, NP_713778.1, NP_421669.1, NP_720977.1, NP_221156.1, NP_346019.1, NP_814364.1, NP_813626.1, NP_692554.1, sp|P37960.2|MRGA_BACSU, NP_781726.1, sp|P80879.3|G20U_BACSU, NP_765293.1, BAA76886.1, NP_859741.1, NP_488185.1, NP_268182.1, sp|P73321.1|Y1894_SYNY3, NP_786428.1, sp|P45173.1|Y1349_HAEIN, NP_799964.1, sp|P16665.2|TPF1_TREPA…
Dps	PRK09448	PRK09448	DNA starvation/stationary phase protection protein Dps; Provisional	NP_540897.2, YP_648034.1, YP_651913.1, YP_001334507.1, YP_002239547.1, YP_002918600.1, YP_003440451.1, YP_003530633.1, YP_003538358.1, YP_539833.1, YP_851906.1, NP_286576.1, NP_308917.1, NP_415333.1, NP_706690.2, NP_836467.1, YP_001457607.1, YP_001462006.1, YP_001725786.1, YP_001729791.1, YP_001742916.1, YP_001881000.1, YP_002269482.1, YP_002292143.1, YP_002328330.1, YP_002382124.1, YP_002386311.…
Dps	PRK13456	PRK13456	DNA protection protein DPS; Provisional	YP_256420.1, YP_001322731.1, NP_988292.1, YP_001096945.1, YP_001330967.1, YP_001549543.1, YP_306401.1, NP_617779.1, NP_578922.1, YP_183472.1, NP_343470.1, YP_002841069.1, YP_002841254.1, YP_003418995.1, YP_003418767.1, YP_002913976.1, YP_002828786.1, YP_002842677.1, YP_002831412.1, YP_002831678.1, YP_003727310.1, YP_001738416.1, NP_228370.1, YP_002533649.1, YP_001243965.1, YP_003345856.1, NP_9272…
EbfC	TIGR00103	DNA_YbaB_EbfC	DNA-binding protein, YbaB/EbfC family. The function of this protein is unknown, but it has been expressed and crystallized. Its gene nearly always occurs next to recR and/or dnaX. It is restricted to Bacteria and the plant Arabidopsis. The plant form contains an additional N-terminal region that may serve as a transit peptide and shows a close relationship to the cyanobacterial member, suggesting…	pdb|1PUG|A, sp|P17577|YBAB_ECOLI, sp|P24281.1|YAAK_BACSU, sp|P47380.1|Y134_MYCGE, sp|P75502.1|Y275_MYCPN, sp|O24876.1|Y035_HELPY, WP_005691386.1, sp|P73057.1|Y1847_SYNY3, pdb|3F42|A, WP_002557054.1
EbfC	PRK00153	PRK00153	hypothetical protein; Validated	YP_666949.1, YP_002406246.1, YP_402145.1, YP_002390294.1, YP_001742615.1, NP_266276.1, NP_250224.1, NP_224247.1, YP_141943.1, YP_467677.1, YP_002122686.1, NP_668391.1, YP_652522.1, NP_887985.1, YP_001197562.1, YP_003024234.1, YP_003043648.1, YP_003076491.1, NP_455081.1, NP_736225.1, YP_646899.1, NP_720844.1, YP_001922590.1, YP_001334135.1, YP_001775794.1, YP_003440839.1, NP_842591.1, YP_599256.1,…
EbfC	PRK00587	PRK00587	hypothetical protein; Provisional	NP_853382.2, NP_758196.1, NP_077918.1, YP_001752168.1, YP_002284513.1
EbfC	PRK03762	PRK03762	hypothetical protein; Provisional	YP_001405808.1, YP_179784.1, YP_001467683.1, YP_001409123.1, YP_002574730.1, YP_891276.1, YP_001398919.1, YP_002345011.1, YP_001001285.1, YP_001483118.1, NP_859863.1, NP_206837.1, NP_222753.1, YP_626774.1, YP_001909532.1, YP_002265674.1, YP_002300671.1, YP_003056875.1, YP_003729610.1, YP_663910.1, YP_003516970.1, NP_907808.1, YP_001489373.1, YP_003654866.1, YP_003304986.1, YP_002608068.1, YP_3928…
EbfC	PRK14621	PRK14621	hypothetical protein; Provisional	NP_661699.1, YP_379495.1, YP_375188.1, YP_001130550.1, YP_911632.1, YP_001998450.1, YP_001996068.1, YP_002015573.1, YP_002018066.1, YP_001959594.1, YP_001942933.1
EbfC	PRK14622	PRK14622	hypothetical protein; Provisional	YP_002136035.1, YP_002494167.1, YP_001380924.1, YP_466839.1
EbfC	PRK14623	PRK14623	hypothetical protein; Provisional	YP_001295791.1, YP_861833.1, YP_001194901.1, YP_003196099.1, YP_003716366.1, YP_003584861.1, YP_003863401.1
EbfC	PRK14624	PRK14624	hypothetical protein; Provisional	YP_001964388.1, YP_796626.1, YP_802148.1, NP_714512.1, YP_003376.1, YP_001840797.1
EbfC	PRK14625	PRK14625	hypothetical protein; Provisional	YP_001686192.1, YP_002129212.1, YP_002515644.1, NP_419087.1, YP_003594927.1, YP_003817529.1
EbfC	PRK14626	PRK14626	hypothetical protein; Provisional	YP_001931527.1, YP_002729143.1, YP_002730322.1
EbfC	PRK14627	PRK14627	hypothetical protein; Provisional	YP_002568320.1, YP_001634158.1, YP_002464494.1
EbfC	PRK14628	PRK14628	hypothetical protein; Provisional	YP_002535441.1, YP_002335160.1, NP_228496.1, YP_001305794.1, YP_001243849.1, YP_003345993.1
EbfC	PRK14629	PRK14629	hypothetical protein; Provisional	YP_945459.1, YP_709910.1, NP_212596.1, YP_072906.1, YP_002374973.1, YP_002222920.1, YP_002222111.1, YP_001883890.1
EbfC	COG0718	YbaB	Conserved DNA-binding protein YbaB (function unknown) [General function prediction only].	sp|O69683|Y1B6_MYCTU, NP_353130.1, NP_212596.1, sp|Q9JWQ5.1|Y035_ALKHC, sp|Q8YEG9|YJ09_BRUME, sp|P24281.1|YAAK_BACSU, sp|P57554.1|Y482_BUCAI, sp|Q97MR5.1|Y126_CLOAB, NP_419087.1, sp|Q9Z9E2.1|Y039_CHLPN, sp|O84339.1|Y335_CHLTR, NP_599496.1, NP_282770.1, sp|Q9RXV7.1|Y199_DEIRA, sp|P17577|YBAB_ECOLI, sp|P17577|YBAB_ECOLI, sp|P17577|YBAB_ECOLI, sp|P17577|YBAB_ECOLI, NP_604167.1, NP_438603.1, sp|O2487…
EbfC	pfam02575	YbaB_DNA_bd	YbaB/EbfC DNA-binding family. This is a family of DNA-binding proteins. Members of this family form homodimers which bind DNA via a tweezer-like structure. The conformation of the DNA is changed when bound to these proteins. In bacteria, these proteins may play a role in DNA replication-recovery following DNA damage.	sp|Q2RZH7|Q2RZH7_SALRD, sp|B3QYJ3.1|Y1157_CHLT3, sp|B3EQT2.1|Y1179_CHLPB, sp|Q8KE85.2|Y805_CHLTE, sp|Q3B3D6.1|Y1285_CHLL3, sp|Q3ARC3.1|Y1190_CHLCH, sp|A1BFN1.1|Y1171_CHLPD, sp|Q11RN7|Q11RN7_CYTH3, sp|Q5ZRX1.1|Y2755_LEGPH, sp|Q1QXJ6.1|Y1459_CHRSD, sp|A0KKD5.1|Y2212_AERHH, sp|C4L8U5.1|Y2216_TOLAT, sp|A1S562.1|Y1311_SHEAM, sp|Q9KT50.2|Y1055_VIBCH, sp|P44711.1|Y442_HAEIN, sp|Q3IKN3.1|Y1202_PSET1, sp|…
FIS	COG2901	Fis	DNA-binding protein Fis (factor for inversion stimulation) [Transcription].	pdb|1ETY|B, pdb|1ETQ|A, sp|P57480.1|FIS_BUCAI, sp|P11028|FIS_ECOLI, sp|P11028|FIS_ECOLI, sp|P11028|FIS_ECOLI, sp|P44966.1|FIS_HAEIN, sp|Q9JR42|FISL_NEIMA, sp|Q9JR42|FISL_NEIMA, NP_253540.1, sp|P57902.1|FIS_PASMU, sp|Q8Y231.1|FISL_RALSO, sp|Q9KV67|FIS_VIBCH, sp|Q9PBY7.1|FISL_XYLFA
FIS	PRK00430	fis	global DNA-binding transcriptional dual regulator Fis; Provisional	YP_610297.1, YP_732536.1, YP_739663.1, YP_868047.1, YP_961900.1, YP_001184953.1, YP_003558581.1, YP_929098.1, YP_001758896.1, YP_001052279.1, YP_001556501.1, YP_001368149.1, YP_002359786.1, YP_749153.1, NP_716031.1, YP_001500252.1, YP_561459.1, YP_001475851.1, YP_001676101.1, YP_001092460.1, YP_002309844.1, YP_793319.1, NP_253540.1, YP_001350894.1, YP_002442816.1, YP_346347.1, YP_002870281.1, YP_…
FIS	pfam02954	HTH_8	Bacterial regulatory protein, Fis family.	pdb|4L5E|A, sp|Q87MJ6|Q87MJ6_VIBPA, sp|Q1DD85|Q1DD85_MYXXD, sp|O66502|O66502_AQUAE, sp|P74839.1|PRPR_SALTY, sp|Q04849.1|NTRX_AZOC5, sp|P38022.2|ROCR_BACSU, sp|O31551.1|ACOR_BACSU, sp|Q3J650|Q3J650_RHOS4, sp|Q87MX7.1|LUXO_VIBPA, sp|Q9A389|Q9A389_CAUCR, sp|P76016.2|DHAR_ECOLI, sp|P31908.2|HOXA_BRADU, sp|P29267.2|HOXA_CUPNH, sp|P28614.2|ACOR_CUPNH, sp|Q67SC0|Q67SC0_SYMTH, sp|Q1DDD5|Q1DDD5_MYXXD, sp|…
FIS	PRK01905	PRK01905	DNA-binding protein Fis; Provisional	YP_207322.1, YP_002000829.1, YP_003083423.1, NP_274432.1, YP_002342936.1, YP_975355.1, YP_001599455.1, YP_001858770.1, YP_772478.1, YP_001807324.1, YP_368023.1, YP_001580873.1, YP_001945046.1, YP_002232438.1, YP_834338.1, YP_001763959.1, YP_103915.1, YP_991622.1, YP_001082063.1, YP_001027117.1, YP_109489.1, YP_334773.1, YP_001060372.1, YP_001067634.1, YP_002898211.1, YP_003606167.1, YP_560366.1, …
Hha_YmoA	pfam05321	HHA	Haemolysin expression modulating protein. This family consists of haemolysin expression modulating protein (HHA) homologs. YmoA and Hha are highly similar bacterial proteins downregulating gene expression in Yersinia enterocolitica and Escherichia coli, respectively.	pdb|2K5S|A, sp|Q2NQ67|Q2NQ67_SODGM, AHF77604.1, ADU73082.1, WP_013200038.1, WP_024911976.1, WP_010616855.1, WP_004384910.1
Hha_YmoA	PRK10391	PRK10391	oriC-binding nucleoid-associated protein; Provisional	YP_003365025.1, YP_003612799.1, YP_001176553.1, YP_003741333.1, YP_003229341.1, YP_003499575.1, YP_002329233.1, YP_003234519.1, YP_003221709.1, YP_001724977.1, YP_003044795.1, YP_001730609.1, NP_416142.1, YP_002926637.1, NP_288061.1, NP_310361.1, YP_002270695.1, YP_003078079.1, NP_753912.1, YP_001462914.1, YP_001458405.1, YP_669478.1, YP_540824.1, YP_002293022.1, YP_001743629.1, YP_002387106.1, Y…
Hha_YmoA	PRK10945	PRK10945	gene expression modulator; Provisional	YP_001454234.1, YP_003364151.1, YP_001175675.1, YP_003530359.1, YP_003538097.1, YP_002649591.1, YP_003740413.1, YP_001908411.1, YP_003227573.1, YP_003498184.1, YP_003220438.1, YP_001726106.1, YP_001729365.1, NP_414993.1, YP_002925543.1, NP_286201.1, NP_308540.1, YP_002269110.1, YP_003076480.1, YP_002327971.1, YP_003233022.1, YP_003043637.1, NP_752512.1, YP_001457304.1, YP_668449.1, YP_539519.1, Y…
H-NS_StpA_MvaT	pfam00816	Histone_HNS	H-NS histone family.	sp|Q1QIY7|Q1QIY7_NITHX, sp|Q1QIY6|Q1QIY6_NITHX, sp|Q6FFA4|Q6FFA4_ACIAD, sp|Q9PG56|Q9PG56_XYLFA, sp|Q8PCS5|Q8PCS5_XANCP, sp|Q0VT26|Q0VT26_ALCBS, sp|Q1GMN5|Q1GMN5_SILST, sp|Q5LXF9|Q5LXF9_SILPO, sp|Q5LU26|Q5LU26_SILPO, sp|Q3J6C4|Q3J6C4_RHOS4, sp|Q3IVA4|Q3IVA4_RHOS4, sp|Q3IVA3|Q3IVA3_RHOS4, sp|Q28U97|Q28U97_JANSC, sp|Q2SPB6|Q2SPB6_HAHCH, sp|Q5NX28|Q5NX28_AZOSE, sp|Q0A759|Q0A759_ALHEH, sp|Q47D23|Q47D2…
H-NS_StpA_MvaT	COG2916	Hns	DNA-binding protein H-NS [Transcription].	NP_298782.1, sp|P57360.1|HNS_BUCAI, sp|P08936|HNS_ECOLI, sp|P08936|HNS_ECOLI, sp|P08936|HNS_ECOLI, sp|P30017|STPA_ECOLI, sp|P30017|STPA_ECOLI, sp|P30017|STPA_ECOLI, NP_312615.1, sp|P43841.1|HNS_HAEIN, NP_245809.1, NP_518988.1, NP_521590.1, NP_521896.1, NP_522594.1, NP_522659.1, sp|P17428|HNS_SALTY, sp|O33800|STPA_SALTY, NP_230775.1, NP_297736.1, NP_298039.1, NP_405719.1, NP_290288.1
H-NS_StpA_MvaT	smart00528	HNS	Domain in histone-like proteins of HNS family.	ZP_02902600.1, ZP_03051947.1, YP_003223495.1, YP_002809854.1, NP_439732.1, YP_003576218.1, NP_511185.1, YP_002151219.1, NP_881493.1, YP_201383.1, AAD33823.1, YP_351561.1
H-NS_StpA_MvaT	PRK10947	PRK10947	global DNA-binding transcriptional dual regulator H-NS; Provisional	YP_001006475.1, YP_001452889.1, YP_003365336.1, YP_001177026.1, YP_003612140.1, YP_001907518.1, YP_003531317.1, YP_003538994.1, YP_002648657.1, YP_001730186.1, NP_415753.1, YP_002926266.1, NP_287482.1, NP_309766.1, YP_002270168.1, YP_003077544.1, YP_002328904.1, YP_003234043.1, YP_003044426.1, NP_753606.1, YP_001462489.1, YP_001458061.1, YP_669196.1, YP_540445.1, YP_852365.1, YP_002292562.1, YP_0…
HU_IHF_HupB	pfam00216	Bac_DNA_binding	Bacterial DNA-binding protein.	pdb|5FBM|A, sp|Q5NQY6|Q5NQY6_ZYMMO, sp|Q4FMF5|Q4FMF5_PELUB, sp|Q2GDC8|Q2GDC8_NEOSM, sp|Q1J206|Q1J206_DEIGD, sp|Q0BZC9|Q0BZC9_HYPNA, sp|P64386.1|DBH_CHLTR, sp|Q8RF98|Q8RF98_FUSNN, sp|Q57267.1|DBH_BORBU, sp|O67923|O67923_AQUAE, sp|Q01W44|Q01W44_SOLUS, sp|Q1D6M8|Q1D6M8_MYXXD, sp|Q3ASB2|Q3ASB2_CHLCH, sp|Q2S2T0|Q2S2T0_SALRD, sp|Q2S3N6|Q2S3N6_SALRD, sp|Q9KQT4.1|IHFB_VIBCH, sp|Q47FH4|Q47FH4_DECAR, sp|Q1…
HU_IHF_HupB	smart00411	BHL	bacterial (prokaryotic) histone like domain.	pdb|1IHF|B, sp|Q46121.1|DBH_CAMJE, sp|Q56767|IHFA_XANCP, sp|O86537|DBH2_STRCO, sp|O85384|O85384_LISMO, sp|O52514|IHFB_AGRTU, sp|Q44357|Q44357_9RHIZ, sp|P95109.1|DBH_MYCTU, sp|O67923|O67923_AQUAE, sp|Q49060|Q49060_MYCCA, sp|O83278.1|DBH_TREPA, sp|O84269|DBH_CHLTR, sp|Q49504|Q49504_MYCGA, sp|O67461.1|DBH_AQUAE, AAA72912.1, NP_251851.1, sp|P28080.1|DBHA_VIBPR, sp|P52681.1|DBHB_SERMA, YP_248142.1, sp…
HU_IHF_HupB	COG0776	HimA	Bacterial nucleoid DNA-binding protein [Replication, recombination and repair].	pdb|1IHF|A, pdb|1IHF|B, pdb|1B8Z|A, NP_354199.1, NP_354272.1, NP_353369.1, NP_396041.1, NP_396642.1, sp|Q57267.1|DBH_BORBU, sp|Q9KDA5.1|DBH1_ALKHC, sp|Q9K7K5.1|DBH2_ALKHC, NP_539794.1, NP_540096.1, NP_540711.1, sp|P08821.2|DBH1_BACSU, sp|O31946|DBH2_BACSU, sp|P57144.1|DBH_BUCAI, sp|P57231.1|IHFA_BUCAI, sp|P57394.1|IHFB_BUCAI, NP_349807.1, NP_420183.1, sp|O87475.2|DBH_CAUCR, NP_421134.1, sp|Q9A2H5…
HU_IHF_HupB	TIGR00987	himA	integration host factor, alpha subunit. This protein forms a site-specific DNA-binding heterodimer with the integration host factor beta subunit. It is closely related to the DNA-binding protein HU. [DNA metabolism, DNA replication, recombination, and repair]	pdb|1IHF|A, sp|Q51472.3|IHFA_PSEAE, AAA26128.1, sp|P06984|IHFA_ECOLI
HU_IHF_HupB	TIGR00988	hip	integration host factor, beta subunit. This protein forms a site-specific DNA-binding heterodimer with the homologous integration host factor alpha subunit. It is closely related to the DNA-binding protein HU. [DNA metabolism, DNA replication, recombination, and repair]	pdb|1IHF|B, sp|Q51473.1|IHFB_PSEAE, sp|Q06607.1|IHFB_RHOCA, sp|P08756|IHFB_ECOLI
HU_IHF_HupB	cd13831	HU	histone-like DNA-binding protein HU. This subfamily includes HU and HU-like domains. HU is a conserved nucleoid-associated protein (NAP) which binds non-specifically to duplex DNA with a particular preference for targeting nicked and bent DNA. It is highly basic and contributes to chromosomal compaction and maintenance of negative supercoiling, thus often referred to as histone-like protein. HU c…	pdb|3RHI|A, pdb|1P51|A, pdb|1P51|B, pdb|1B8Z|A, pdb|1HUE|A, pdb|2O97|A, pdb|2O97|B, pdb|3C4I|A, pdb|1MUL|A, pdb|1RIY|A, pdb|4DKY|A, YP_004339694.1, YP_005015188.1, EJK72594.1, CBN75285.1, CCO18443.1, EFJ43639.1, CAM79506.1, CAL56229.1, ACO65153.1, YP_004317333.1, CBX28373.1, EPE61699.1, EOR45632.1, ACZ86381.1, EFP56679.1, EHP05092.1, YP_001940824.1, CBA76026.1, EAY56708.1, YP_006590874.1, EOR4370…
HU_IHF_HupB	cd00591	HU_IHF	DNA sequence specific (IHF) and non-specific (HU) domains. This family includes integration host factor (IHF) and HU, also called type II DNA-binding proteins (DNABII), which are small dimeric proteins that specifically bind the DNA minor groove, inducing large bends in the DNA and serving as architectural factors in a variety of cellular processes such as recombination, initiation of replication…	pdb|1IHF|B, pdb|4FMR|A, pdb|1IHF|A, pdb|3RHI|A, EKB30233.1, YP_002514984.1, NP_078116.1, NP_252629.1, NP_325918.1, NP_926491.1, NP_950815.1, YP_010355.1, YP_012397.1, YP_115338.1, YP_278608.1, YP_473789.1, YP_546828.1, YP_001798956.1, YP_002796173.1, BAH69796.1, YP_003522838.1, YP_004250405.1, YP_004249475.1, YP_004846883.1, CCE66778.1, YP_005052001.1, YP_005906874.1, YP_006519210.1, YP_006519211…
HU_IHF_HupB	cd13833	HU_IHF_like	Uncharacterized proteins similar to DNA sequence specific (IHF) and non-specific (HU) domains. This subfamily consists of uncharacterized proteins similar to integration host factor (IHF) and HU domains, including hypothetical protein Bvu_2165 from Bacteroides vulgatus. IHF is a nucleoid-associated protein (NAP) that binds and sharply bends many DNA targets in a sequence specific manner. It is a …	pdb|4FMR|A, AAS11435.1, NP_971184.1, NP_972859.1, YP_001303640.1, YP_001997236.1, CBK66354.1, YP_004275716.1, YP_004364556.1, YP_004364879.1, YP_004365295.1, YP_004365663.1, YP_004366405.1, YP_004440542.1, YP_006427232.1, EIY16790.1, EIY29921.1, EIY86571.1, EIY91715.1, EMZ34111.1
HU_IHF_HupB	cd13834	HU_like	DNA-binding proteins similar to HU domains. This subfamily consists of DNA-binding proteins similar to HU domains. HU is a conserved nucleoid-associated protein (NAP) which binds non-specifically to duplex DNA with a particular preference for targeting nicked and bent DNA. It is highly basic and contributes to chromosomal compaction and maintenance of negative supercoiling, thus often referred to…	YP_002514984.1, EKD45743.1, EKD73272.1, YP_003527507.1, YP_001597572.1, YP_005445431.1, YP_001618928.1, EKD92243.1, NP_772815.1, YP_004177451.1, EJL56826.1, NP_771044.1, YP_001610663.1, CAD74702.1, NP_779076.1, CAQ18492.1, AAM97523.1, AAO49325.1, YP_006591131.1, YP_003372682.1, ACU45059.1, ACU45189.1, ABV22345.1, ACF28665.1, EKD69764.1, ABV22216.1, AGA27119.1, ADY58716.1, EDY86524.1, EIK88244.1, …
HU_IHF_HupB	TIGR01201	HU_rel	DNA-binding protein, histone-like, putative. This model describes a set of proteins related to but longer than DNA-binding protein HU. Its distinctive domain architecture compared to HU and related histone-like DNA-binding proteins justifies the designation as superfamily. Members include, so far, one from Bacteroides fragilis, a gut bacterium, and ten from Porphyromonas gingivalis, an oral anaer…	AAG26483.1, WP_021662703.1, WP_018965541.1, WP_005874045.1, WP_005874254.1, WP_012458253.1, WP_004583683.1, WP_005874172.1, WP_004583626.1
HU_IHF_HupB	pfam14848	HU-DNA_bdg	DNA-binding domain.	pdb|4FMR|D, sp|Q73Q73|Q73Q73_TREDE, sp|Q73KF9|Q73KF9_TREDE, sp|Q5L7Z0|Q5L7Z0_BACFN, WP_008024820.1, CBK68852.1, WP_005856246.1, WP_008022903.1, WP_011966641.1, WP_005641211.1, CDD14159.1, WP_064971205.1, WP_013634377.1, WP_013702138.1, WP_005863507.1, AEB13783.1, WP_013445411.1
HU_IHF_HupB	cd13832	IHF	Integration host factor (IHF) and similar proteins. This subfamily includes integration host factor (IHF) and IHF-like domains. IHF is a nucleoid-associated protein (NAP) that binds and sharply bends many DNA targets in a sequence specific manner. It is a heterodimeric protein composed of two highly homologous subunits IHFA (IHF-alpha) and IHFB (IHF-beta). It is known to act as a transcription fa…	pdb|1IHF|B, pdb|2NP2|A, pdb|1IHF|A, pdb|2NP2|B, NP_865416.1, AAP98363.1, CAJ74047.1, YP_001819535.1, YP_001876904.1, YP_001938738.1, YP_004662982.1, YP_005446476.1, EKD28754.1, AAQ66341.1, YP_006705504.1, YP_003998936.1, YP_004260692.1, YP_004656793.1, YP_004260118.1, YP_001957329.1, YP_002309009.1, CCH02055.1, YP_006411637.1, EIY37826.1, CBK62885.1, YP_006874642.1, NP_661199.1, YP_001996370.1, Y…
HU_IHF_HupB	cd13835	IHF_A	Alpha subunit of integration host factor (IHFA). This subfamily consists of the alpha subunit of integration host factor (IHF) and IHF-like domains. IHF is a nucleoid-associated protein (NAP) that binds and sharply bends many DNA targets in a sequence specific manner. It is a heterodimeric protein composed of two highly homologous subunits IHFA (IHF-alpha) and IHFB (IHF-beta). It is known to act …	pdb|1IHF|A, pdb|2IIE|A, pdb|2IIF|A, sp|Q9K4Q3.1|IHFA_MYXXA, YP_001952592.1, YP_001952154.1, sp|Q21YS7.1|IHFA_RHOFT, YP_002249053.1, EEZ79999.1, NP_953169.1, YP_004370949.1, YP_006756628.1, EKD75283.1, YP_001831518.1, YP_006763125.1, YP_865973.1, YP_003809058.1, EGQ64072.1, YP_006722009.1, sp|Q982Z7.1|IHFA_RHILO, YP_001528918.1, NP_420183.1, YP_001953904.1, YP_844141.1, YP_002430821.1, YP_00659179…
HU_IHF_HupB	cd13836	IHF_B	Beta subunit of integration host factor (IHFB). This subfamily consists of the beta subunit of integration host factor (IHF) and IHF-like domains. IHF is a nucleoid-associated protein (NAP) that binds and sharply bends many DNA targets in a sequence specific manner. It is a heterodimeric protein composed of two highly homologous subunits IHFA (IHF-alpha) and IHFB (IHF-beta). It is known to act as…	pdb|1IHF|B, pdb|1OUZ|B, sp|Q06607.1|IHFB_RHOCA, NP_059821.1, NP_274321.1, NP_952796.1, NP_967677.1, YP_011081.1, YP_064554.1, AAV90425.1, YP_284877.1, YP_901558.1, YP_001260091.1, YP_002923578.1, YP_002954284.1, YP_003065161.1, XP_002535650.1, YP_003162896.1, YP_003168319.1, YP_003523346.1, YP_003523783.1, YP_003627027.1, CBX28355.1, YP_004196560.1, EGY29930.1, YP_005035395.1, YP_005372087.1, EJZ…
HU_IHF_HupB	PRK00285	ihfA	integration host factor subunit alpha; Reviewed	YP_207464.1, YP_001525209.1, YP_002130498.1, YP_001474331.1, YP_001674038.1, YP_001094339.1, YP_002312318.1, YP_733941.1, YP_738212.1, YP_869502.1, YP_963561.1, YP_001183352.1, YP_750398.1, YP_001760447.1, YP_001050250.1, YP_001554340.1, YP_001366108.1, YP_002358335.1, YP_003557263.1, YP_927826.1, NP_717690.1, YP_001502323.1, YP_562611.1, YP_631785.1, YP_001684657.1, YP_002516806.1, NP_420183.1, …
HU_IHF_HupB	PRK00199	ihfB	integration host factor subunit beta; Reviewed	YP_003083324.1, YP_001526632.1, YP_002129034.1, YP_001474034.1, YP_001674266.1, YP_001094080.1, YP_562761.1, YP_002311819.1, YP_750806.1, YP_001760686.1, YP_001050441.1, YP_001554823.1, YP_001366479.1, YP_002357994.1, YP_003556824.1, YP_927612.1, YP_001501929.1, YP_734056.1, YP_738098.1, YP_869615.1, YP_963360.1, YP_001183561.1, YP_001681740.1, YP_003595102.1, NP_422380.1, YP_002519074.1, YP_0031…
HU_IHF_HupB	PRK10664	PRK10664	transcriptional regulator HU subunit beta; Provisional	YP_001454262.1, YP_001175642.1, YP_003611708.1, YP_003220419.1, YP_001726141.1, YP_003227554.1, YP_003498165.1, YP_002327952.1, YP_003233003.1, YP_003043618.1, YP_001729346.1, NP_414974.1, YP_002925524.1, NP_286182.1, NP_308521.1, YP_002269087.1, YP_003076461.1, NP_752490.1, YP_001461627.1, YP_001457285.1, YP_668429.1, YP_539500.1, YP_851613.1, YP_002291741.1, YP_001742584.1, YP_002385920.1, YP_0…
HU_IHF_HupB	PRK10753	PRK10753	transcriptional regulator HU subunit alpha; Provisional	YP_001454522.1, YP_003367192.1, YP_001174954.1, YP_003610777.1, YP_001906131.1, YP_003529617.1, YP_003537347.1, YP_003739665.1, YP_002331763.1, YP_003237113.1, YP_001732781.1, NP_418428.1, YP_002928853.1, NP_290632.1, NP_312950.1, YP_002273516.1, YP_003080835.1, YP_003047050.1, NP_756811.1, YP_001465495.1, YP_001460787.1, YP_672065.1, YP_542779.1, YP_859585.1, YP_002295563.1, YP_001746384.1, YP_0…
KfrA	pfam11740	KfrA_N	Plasmid replication region DNA-binding N-term. The broad host-range plasmid RK2 is able to replicate in and be inherited in a stable manner in diverse Gram-negative bacterial species. It encodes a number of co-ordinately regulated operons including a central control korF1 operon that represses the kfrA operon. The KfrA polypeptide is a site-specific DNA-binding protein whose operator overlaps the…	sp|Q21W71|Q21W71_RHOFD, sp|Q2L0X7|Q2L0X7_BORA1, sp|Q0K1S3|Q0K1S3_RALEU, sp|Q5NYX8|Q5NYX8_AZOSE, sp|Q3JF63|Q3JF63_NITOC, sp|Q7WXL9|Q7WXL9_RALEU, sp|Q63PE4|Q63PE4_BURPS, sp|Q11Z94|Q11Z94_POLSJ, sp|Q7NVD9|Q7NVD9_CHRVO, sp|Q1QWB9|Q1QWB9_CHRSD, sp|Q4KB81|Q4KB81_PSEF5, sp|Q88HW4|Q88HW4_PSEPK, sp|Q880P4|Q880P4_PSESM, sp|Q3J7I3|Q3J7I3_NITOC, sp|Q2Y985|Q2Y985_NITMU, sp|Q21JA6|Q21JA6_SACD2, sp|Q7DAP1|Q7DAP…
LRP	pfam01037	AsnC_trans_reg	Lrp/AsnC ligand binding domain. The l-leucine-responsive regulatory protein (Lrp/AsnC) family is a family of similar bacterial transcription regulatory proteins. The family is named after two E. coli proteins involved in regulating amino acid metabolism. This entry corresponds to the usually C-terminal regulatory ligand binding domain. Structurally this domain has a dimeric alpha/beta barrel fold.	pdb|2DJW|F, sp|Q92XD8|Q92XD8_RHIME, sp|P71888|P71888_MYCTU, sp|Q9L101|Q9L101_STRCO, sp|Q826R1|Q826R1_STRAW, sp|Q5UYW6|Q5UYW6_HALMA, sp|Q5UZ96|Q5UZ96_HALMA, sp|O27261|O27261_METTH, sp|O29117|O29117_ARCFU, sp|Q8U067.1|REG8_PYRFU, sp|O29606|O29606_ARCFU, sp|O28868|O28868_ARCFU, sp|Q74NJ3|Q74NJ3_NANEQ, sp|Q8ZX24|Q8ZX24_PYRAE, sp|Q980N2|Q980N2_SULSO, sp|Q8ZWW2|Q8ZWW2_PYRAE, sp|Q5JGT9|Q5JGT9_PYRKO, sp|…
LRP	smart00344	HTH_ASNC	helix_turn_helix ASNC type. AsnC: an autogenously regulated activator of asparagine synthetase A transcription in Escherichia coli)	pdb|1RI7|A, NP_459935.1, ZP_04561335.1, YP_004444343.1, YP_001670187.1, YP_003578785.1, NP_438720.1, NP_247708.1, NP_438396.2, NP_390549.1, NP_143448.1, AEH62747.1, ZP_08252542.1, BAA20552.1, AAB49303.1, BAA19262.1, ZP_02901247.1, NP_627569.1, ZP_07816600.1, ZP_03590091.1, pdb|2VBX|A, NP_142146.1, NP_247119.1, NP_216840.1, CAA58841.1, NP_069977.1, NP_391492.1, NP_444070.1, YP_256194.1, YP_0027674…
LRP	COG1522	Lrp	DNA-binding transcriptional regulator, Lrp family [Transcription].	NP_280520.1, NP_069199.1, NP_069275.1, NP_069310.1, NP_069418.1, NP_069485.1, NP_069950.1, NP_069977.1, NP_070233.1, NP_070277.1, NP_071273.2, NP_071274.1, NP_070451.1, NP_070551.1, NP_070571.1, NP_353763.1, NP_353967.1, NP_354865.1, NP_355145.1, NP_355497.1, NP_355845.1, NP_356491.1, NP_356563.1, NP_356635.1, NP_356815.1, NP_355902.1, NP_357133.1, NP_357192.1, NP_147395.1, NP_147491.1, NP_147958…
Lsr2	pfam11774	Lsr2	Lsr2. Lsr2 is a small, basic DNA-bridging protein present in Mycobacterium and related actinomycetes. It is a functional homolog of the H-NS-like proteins. H-NS proteins play a role in nucleoid organisation and also function as a pleiotropic regulator of gene expression.	sp|Q743Y1|Q743Y1_MYCPA, sp|Q5YXD0|Q5YXD0_NOCFA, sp|Q5YX28|Q5YX28_NOCFA, sp|Q6AEG6|Q6AEG6_LEIXX, sp|Q47P10|Q47P10_THEFY, sp|Q82FW1|Q82FW1_STRAW, sp|Q47KW2|Q47KW2_THEFY, sp|Q47KL2|Q47KL2_THEFY, sp|Q47KX1|Q47KX1_THEFY, sp|Q6AB31|Q6AB31_PROAC, sp|Q4JY49|Q4JY49_CORJK, sp|Q8NPR5|Q8NPR5_CORGL, sp|Q0RYE9|Q0RYE9_RHOSR, sp|Q0S702|Q0S702_RHOSR, sp|Q0RVF3|Q0RVF3_RHOSR, sp|Q0RYU2|Q0RYU2_RHOSR, sp|Q0RY38|Q0RY3…
MukB	COG3096	MukB	Chromosome condensin MukBEF, ATPase and DNA-binding subunit MukB [Escherichia coli str. K-12 substr. MG1655 [Cell cycle control, cell division, chromosome partitioning].	sp|P45187.1|MUKB_HAEIN, NP_309034.1, NP_245546.1, NP_459969.1, NP_231350.1, NP_404998.1, NP_286799.1, sp|P22523.2|MUKB_ECOLI
MukB	PRK04863	mukB	cell division protein MukB; Provisional	YP_869733.1, YP_001453704.1, YP_003364615.1, YP_001176174.1, YP_003530717.1, YP_003538438.1, YP_002649264.1, YP_003740898.1, YP_001908054.1, YP_003220951.1, YP_002328480.1, YP_003233498.1, YP_003228106.1, YP_003498743.1, YP_001729902.1, NP_415444.1, YP_002925978.1, NP_286799.1, NP_309034.1, YP_002269596.1, YP_003076960.1, YP_001725628.1, YP_003044146.1, NP_752991.1, YP_001462143.1, YP_001457763.1…
MukB	pfam04310	MukB	MukB N-terminal. This family represents the N-terminal region of MukB, one of a group of bacterial proteins essential for the movement of nucleoids from mid-cell towards the cell quarters (i.e. chromosome partitioning). The structure of the N-terminal domain consists of an antiparallel six-stranded beta sheet surrounded by one helix on one side and by five helices on the other side. It contains a…	pdb|1QHL|A, sp|A3MZU7.1|MUKB_ACTP2, sp|Q65TL9.1|MUKB_MANSM, sp|Q9KRC8.1|MUKB_VIBCH, EOD54210.1, WP_015878550.1, WP_014292585.1, WP_015281530.1, WP_015874193.1
MukB	pfam16330	MukB_hinge	MukB hinge domain. The hinge domain of chromosome partition protein MukB is responsible for dimerisation and is also involved in protein-DNA interactions and conformational flexibility.	pdb|3IBP|A, sp|Q9KRC8.1|MUKB_VIBCH, sp|Q6LPL5|Q6LPL5_PHOPR, sp|Q5E0E4|Q5E0E4_VIBF1, sp|A6T716.1|MUKB_KLEP7, sp|Q7N6B7.1|MUKB_PHOLL, WP_013886081.1, WP_015281530.1, WP_013450735.1, KLO02722.1, EEG83834.1, WP_015874193.1, WP_012238322.1, WP_014292585.1, WP_015878550.1, EOD53227.1, WP_039081782.1, WP_038518474.1, AHG84234.1, WP_006248138.1, sp|Q65TL9.1|MUKB_MANSM
MvaT	cd16170	MvaT_DBD	DNA-binding domain of the bacterial xenogeneic silencer MvaT. MvaT is a xenogeneic silencer conserved in Pseudomonas which assists in distinguishing foreign from self DNA. It prefers binding to flexible DNA segments with multiple TpA steps, and forms nucleoprotein filaments through cooperative polymerization.	pdb|2MXF|A, CDQ32891.1, AAW62375.1, EMH76124.1, KGS16252.1, WP_027705592.1, WP_021218895.1, KEY88438.1, WP_043272832.1, WP_036566315.1, WP_019473237.1, WP_037019414.1, WP_017429367.1, WP_044618253.1, WP_020414422.1, WP_036535063.1, WP_007351432.1, WP_037337388.1, WP_023121237.1, WP_044871349.1, WP_019367449.1, WP_044874411.1, WP_010799626.1
YccC	pfam08755	YccV-like	Hemimethylated DNA-binding protein YccV like. YccV is a hemimethylated DNA binding protein which has been shown to regulate dnaA gene expression. The structure of one of the hypothetical proteins in this family has been solved and it forms a beta sheet structure with a terminating alpha helix.	sp|Q92PT9|Q92PT9_RHIME, sp|Q8U582|Q8U582_AGRT5, sp|Q2K8F1|Q2K8F1_RHIEC, sp|Q2RRT1|Q2RRT1_RHORT, sp|Q1GU59|Q1GU59_SPHAL, sp|Q2NBY6|Q2NBY6_9SPHN, sp|Q2G5F9|Q2G5F9_NOVAD, sp|Q2SQF0|Q2SQF0_HAHCH, sp|Q0CBC8|Q0CBC8_ASPTE, sp|Q5ARM1|Q5ARM1_EMENI, sp|Q2U5B3|Q2U5B3_ASPOR, sp|Q0U7Z1|Q0U7Z1_PHANO, sp|Q7YTU9|Q7YTU9_CAEEL, sp|Q4SGZ7|Q4SGZ7_TETNG, sp|Q5R0G4|Q5R0G4_IDILO, sp|Q6D6C5.1|HSPQ_PECAS, sp|A8GCM7.1|HSP…
YccC	smart00992	YccV-like	Hemimethylated DNA-binding protein YccV like. YccV is a hemimethylated DNA binding protein which has been shown to regulate dnaA gene expression. The structure of one of the hypothetical proteins in this family has been solved and it forms a beta sheet structure with a terminating alpha helix.	YP_001257563.1, YP_497748.1, NP_420424.1, YP_674257.1, NP_102299.1, NP_771228.1, YP_351540.1, YP_001414360.1, NP_385747.1, YP_612058.1, YP_457602.1, YP_427451.1, YP_756400.1, YP_001264373.1, YP_508374.1, YP_469612.1, YP_760504.1, YP_616146.1, YP_914626.1, NP_354756.2, YP_265712.1, YP_001418750.1, YP_001241763.1, YP_155103.1, YP_342911.1, YP_588855.1, ZP_08306719.1, YP_431549.1, XP_001374929.1, sp…
YejK	pfam04245	NA37	37-kD nucleoid-associated bacterial protein.	sp|Q65R92.1|NDPA_MANSM, sp|A6VMF2.1|NDPA_ACTSZ, sp|B0UV54.1|NDPA_HISS2, sp|Q9CJV6.1|NDPA_PASMU, sp|P44896.2|NDPA_HAEIN, sp|B8F4U8.1|NDPA_HAEPS, sp|Q5E4A3|Q5E4A3_VIBF1, sp|P60056.1|NDPA2_VIBVY, sp|Q6LP12.1|NDPA_PHOPR, sp|P60054.1|NDPA_PHOLL, sp|B4ET92.1|NDPA_PROMH, sp|Q15QF4|Q15QF4_PSEA6, sp|Q481E3|Q481E3_COLP3, sp|Q3IHD1|Q3IHD1_PSEHT, sp|Q2SBF6|Q2SBF6_HAHCH, sp|Q21KS0|Q21KS0_SACD2, sp|Q4K7N5|Q4K7…
YejK	COG3081	NdpA	Nucleoid-associated protein YejK (function unknown) [Function unknown].	sp|P44896|NA37_HAEIN, NP_311105.1, NP_252538.1, NP_246824.1, NP_461170.1, NP_231673.1, NP_404861.1, NP_288769.1, sp|P33920.3|NDPA_ECOLI
YejK	PRK00378	PRK00378	nucleoid-associated protein NdpA; Validated	YP_269326.1, YP_734347.1, YP_738338.1, YP_870061.1, YP_963111.1, YP_001183808.1, YP_751174.1, YP_003556500.1, YP_927434.1, YP_001761156.1, YP_001050896.1, YP_001555077.1, YP_001366727.1, YP_002357745.1, NP_717777.1, YP_001501623.1, YP_563338.1, YP_001473549.1, YP_001674727.1, YP_001093598.1, YP_002311605.1, YP_609916.1, NP_758635.1, YP_002474039.1, YP_792902.1, YP_789277.1, NP_252538.1, YP_001349…
