# Supplementary material for: Pangenome-level analysis of nucleoid-associated proteins in the Acidithiobacillia class: insights into their functional roles in mobile genetic elements biology
Source: Front Microbiol. 2023 Sep 25;14:1271138. doi: 10.3389/fmicb.2023.1271138 (PMC10561277; doi:10.3389/fmicb.2023.1271138)
Supplement: Supplementary file 3 [file Table_3.XLSX]

## Sheet: S3
Supplementary Table 3. NAPs proteins identified in Acidithiobacillia class genomes. Orthologs for each domain model and/or profile in Acidithiobacillia genomes were identified by using PSI-BLAST (five iterations, e-value 0.01). Candidate target sequence assignments were validated against the CDD using CDsearch and hhsearch (defaults parameters, e-value < 0.00001 for CD-search and hhsearch and pro…
NAP_acronym	name	protein_id	tax_acronym	complete_name	strain	cdd	cdd_id	cdd_evalue	cdd_rpsproc	cdd_id_rpsproc	hmm	hmm_id	hmm_percent
SMC	Chromosome segregation protein	EGQ60971.1	AFE	Acidithiobacillus ferrooxidans	GGI-221	SMC_prok_B	cl37069	0	SMC_N	cl25732	TIGR02168.FASTA.hhm	SMC_prok_B	100
SMC	Chromosome segregation protein	HF283_01590	AFE	Acidithiobacillus ferrooxidans	S10	SMC_prok_B	cl37069	1.81085e-156	SMC_N	cl25732	TIGR02168.FASTA.hhm	SMC_prok_B	100
SMC	Chromosome segregation protein	HF285_00805	AFE	Acidithiobacillus ferrooxidans	F221	SMC_prok_B	TIGR02168	0	SMC_prok_B	TIGR02168	TIGR02168.FASTA.hhm	SMC_prok_B	100
SMC	Chromosome segregation protein	HF290_08355	AFE	Acidithiobacillus ferrooxidans	PQ506	SMC_prok_B	TIGR02168	0	SMC_prok_B	TIGR02168	TIGR02168.FASTA.hhm	SMC_prok_B	100
SMC	Chromosome segregation protein	HF289_07045	AFE	Acidithiobacillus ferrooxidans	PQ505	SMC_prok_B	TIGR02168	0	SMC_prok_B	TIGR02168	TIGR02168.FASTA.hhm	SMC_prok_B	100
SMC	Chromosome segregation protein	WP_163054762.1	AFE	Acidithiobacillus ferrooxidans	BY-3	SMC_prok_B	TIGR02168	0	SMC_prok_B	TIGR02168	TIGR02168.FASTA.hhm	SMC_prok_B	100
SMC	Chromosome segregation protein	ACK79308.1	AFE	Acidithiobacillus ferrooxidans	ATCC 23270	SMC_prok_B	TIGR02168	0	SMC_prok_B	TIGR02168	TIGR02168.FASTA.hhm	SMC_prok_B	100
SMC	Chromosome segregation protein	PZD82180.1	AFE	Acidithiobacillus ferrooxidans	CCM 4253	SMC_prok_B	TIGR02168	0	SMC_prok_B	TIGR02168	TIGR02168.FASTA.hhm	SMC_prok_B	100
SMC	Chromosome segregation protein	ACH83149.1	AFE	Acidithiobacillus ferrooxidans	ATCC 53993	SMC_prok_B	TIGR02168	0	SMC_prok_B	TIGR02168	TIGR02168.FASTA.hhm	SMC_prok_B	100
SMC	Chromosome segregation protein	HF282_06670	AFE	Acidithiobacillus ferrooxidans	COP1	SMC_prok_B	TIGR02168	0	SMC_prok_B	TIGR02168	TIGR02168.FASTA.hhm	SMC_prok_B	100
SMC	Chromosome segregation protein	HMI48_15705	AFE	Acidithiobacillus ferrooxidans	DSM 16786	SMC_prok_B	TIGR02168	0	SMC_prok_B	TIGR02168	TIGR02168.FASTA.hhm	SMC_prok_B	100
SMC	Chromosome segregation protein	WP_012536333.1	AFE	Acidithiobacillus ferrooxidans	HEL18	SMC_prok_B	TIGR02168	0	SMC_prok_B	TIGR02168	TIGR02168.FASTA.hhm	SMC_prok_B	100
SMC	Chromosome segregation protein	WP_012536333.1	AFE	Acidithiobacillus ferrooxidans	YQH-1	SMC_prok_B	TIGR02168	0	SMC_prok_B	TIGR02168	TIGR02168.FASTA.hhm	SMC_prok_B	100
SMC	Chromosome segregation protein	RRN86333.1	AFE	Acidithiobacillus ferrooxidans	RVS1	SMC_prok_B	TIGR02168	0	SMC_prok_B	TIGR02168	TIGR02168.FASTA.hhm	SMC_prok_B	100
SMC	Chromosome segregation protein	HF292_01550	AFG	Acidithiobacillus ferruginosus	CF3	SMC_prok_B	TIGR02168	0	SMC_prok_B	TIGR02168	TIGR02168.FASTA.hhm	SMC_prok_B	100
SMC	Chromosome segregation protein	HF641_08745	AFD	Acidithiobacillus ferridurans	MEL3	SMC_prok_B	TIGR02168	0	SMC_prok_B	TIGR02168	TIGR02168.FASTA.hhm	SMC_prok_B	100
SMC	Chromosome segregation protein	HF563_05775	AFD	Acidithiobacillus ferridurans	B5	SMC_prok_B	TIGR02168	0	SMC_prok_B	TIGR02168	TIGR02168.FASTA.hhm	SMC_prok_B	100
SMC	Chromosome segregation protein	RBL99839.1	AFD	Acidithiobacillus ferridurans	IO-2C	SMC_prok_B	TIGR02168	0	SMC_prok_B	TIGR02168	TIGR02168.FASTA.hhm	SMC_prok_B	100
SMC	Chromosome segregation protein	HF639_02905	AFD	Acidithiobacillus ferridurans	DSM 9465	SMC_prok_B	TIGR02168	0	SMC_prok_B	TIGR02168	TIGR02168.FASTA.hhm	SMC_prok_B	100
SMC	Chromosome segregation protein	HF568_13385	AFD	Acidithiobacillus ferridurans	DSM 583	SMC_prok_B	TIGR02168	0	SMC_prok_B	TIGR02168	TIGR02168.FASTA.hhm	SMC_prok_B	100
SMC	Chromosome segregation protein	HF561_02615	AFD	Acidithiobacillus ferridurans	ATCC 33020	SMC_prok_B	TIGR02168	0	SMC_prok_B	TIGR02168	TIGR02168.FASTA.hhm	SMC_prok_B	100
SMC	Chromosome segregation protein	QFG77995.1	AFD	Acidithiobacillus ferridurans	AMD consortium	SMC_prok_B	TIGR02168	0	SMC_prok_B	TIGR02168	TIGR02168.FASTA.hhm	SMC_prok_B	100
SMC	Chromosome segregation protein	HF668_11945	AFD	Acidithiobacillus ferridurans	Riv11	SMC_prok_B	TIGR02168	0	SMC_prok_B	TIGR02168	TIGR02168.FASTA.hhm	SMC_prok_B	100
SMC	Chromosome segregation protein	BBF65769.1	AFD	Acidithiobacillus ferridurans	JCM 18981	SMC_prok_B	TIGR02168	0	SMC_prok_B	TIGR02168	TIGR02168.FASTA.hhm	SMC_prok_B	100
SMC	Chromosome segregation protein	HF921_03785	AFP	Acidithiobacillus ferriphilus	DSM 100412	SMC_prok_B	cl37069	2.61032e-157	SMC_N	cl25732	TIGR02168.FASTA.hhm	SMC_prok_B	100
SMC	Chromosome segregation protein	OYV82000.1	AFP	Acidithiobacillus ferriphilus	21-59-9	SMC_prok_B	TIGR02168	0	SMC_prok_B	TIGR02168	TIGR02168.FASTA.hhm	SMC_prok_B	100
SMC	Chromosome segregation protein	HF928_14625	AFP	Acidithiobacillus ferriphilus	ST2	SMC_prok_B	TIGR02168	0	SMC_prok_B	TIGR02168	TIGR02168.FASTA.hhm	SMC_prok_B	100
SMC	Chromosome segregation protein	OAP93578.1	AFP	Acidithiobacillus ferriphilus	BY0502	SMC_prok_B	TIGR02168	0	SMC_prok_B	TIGR02168	TIGR02168.FASTA.hhm	SMC_prok_B	100
SMC	Chromosome segregation protein	HF920_11785	AFP	Acidithiobacillus ferriphilus	A4	SMC_prok_B	TIGR02168	0	SMC_prok_B	TIGR02168	TIGR02168.FASTA.hhm	SMC_prok_B	100
SMC	Chromosome segregation protein	HAP93_02625	AFP	Acidithiobacillus ferriphilus	Malay	SMC_prok_B	TIGR02168	0	SMC_prok_B	TIGR02168	TIGR02168.FASTA.hhm	SMC_prok_B	100
SMC	Chromosome segregation protein	HF918_05735	AFP	Acidithiobacillus ferriphilus	C52	SMC_prok_B	TIGR02168	0	SMC_prok_B	TIGR02168	TIGR02168.FASTA.hhm	SMC_prok_B	100
SMC	Chromosome segregation protein	HF923_06395	AFP	Acidithiobacillus ferriphilus	R1	SMC_prok_B	TIGR02168	0	SMC_prok_B	TIGR02168	TIGR02168.FASTA.hhm	SMC_prok_B	100
SMC	Chromosome segregation protein	HF925_12255	AFP	Acidithiobacillus ferriphilus	Riv13	SMC_prok_B	TIGR02168	0	SMC_prok_B	TIGR02168	TIGR02168.FASTA.hhm	SMC_prok_B	100
SMC	Chromosome segregation protein	SMH64252.1	AFV	Acidithiobacillus ferrivorans	PRJEB5721	SMC_prok_B	TIGR02168	0	SMC_prok_B	TIGR02168	TIGR02168.FASTA.hhm	SMC_prok_B	100
SMC	Chromosome segregation protein	CDQ10227.1	AFV	Acidithiobacillus ferrivorans	CF27	SMC_prok_B	TIGR02168	0	SMC_prok_B	TIGR02168	TIGR02168.FASTA.hhm	SMC_prok_B	100
SMC	Chromosome segregation protein	OCB03590.1	AFV	Acidithiobacillus ferrivorans	YL15	SMC_prok_B	TIGR02168	0	SMC_prok_B	TIGR02168	TIGR02168.FASTA.hhm	SMC_prok_B	100
SMC	Chromosome segregation protein	HF929_11945	AFV	Acidithiobacillus ferrivorans	ACH	SMC_prok_B	TIGR02168	0	SMC_prok_B	TIGR02168	TIGR02168.FASTA.hhm	SMC_prok_B	100
SMC	Chromosome segregation protein	OFA16533.1	AFV	Acidithiobacillus ferrivorans	PQ33	SMC_prok_B	TIGR02168	0	SMC_prok_B	TIGR02168	TIGR02168.FASTA.hhm	SMC_prok_B	100
SMC	Chromosome segregation protein	HAP94_05355	AFV	Acidithiobacillus ferrivorans	DSM 22755	SMC_prok_B	TIGR02168	0	SMC_prok_B	TIGR02168	TIGR02168.FASTA.hhm	SMC_prok_B	100
SMC	Chromosome segregation protein	AEM47736.1	AFV	Acidithiobacillus ferrivorans	SS3	SMC_prok_B	TIGR02168	0	SMC_prok_B	TIGR02168	TIGR02168.FASTA.hhm	SMC_prok_B	100
SMC	Chromosome segregation protein	NDU43943.1	AFN	Acidithiobacillus ferrianus	MG	SMC_prok_B	TIGR02168	0	SMC_prok_B	TIGR02168	TIGR02168.FASTA.hhm	SMC_prok_B	100
SMC	Chromosome segregation protein	HF671_13340	ATH	Acidithiobacillus thiooxidans	VAN18-5	SMC_prok_B	cl37069	0	SMC_N	cl25732	TIGR02168.FASTA.hhm	SMC_prok_B	100
SMC	Chromosome segregation protein	TQN52520.1	ATH	Acidithiobacillus thiooxidans	ATCC 19377, Illumina	SMC_prok_B	TIGR02168	0	SMC_prok_B	TIGR02168	TIGR02168.FASTA.hhm	SMC_prok_B	100
SMC	Chromosome segregation protein	HF670_15350	ATH	Acidithiobacillus thiooxidans	BN09-1	SMC_prok_B	cl37069	0	SMC_N	cl25732	TIGR02168.FASTA.hhm	SMC_prok_B	100
SMC	Chromosome segregation protein	WP_024894725.1	ATH	Acidithiobacillus thiooxidans	A01	SMC_prok_B	cl37069	0	SMC_N	cl25732	TIGR02168.FASTA.hhm	SMC_prok_B	100
SMC	Chromosome segregation protein	HAQ01_08500	ATH	Acidithiobacillus thiooxidans	BC51	SMC_prok_B	cl37069	0	SMC_N	cl25732	TIGR02168.FASTA.hhm	SMC_prok_B	100
SMC	Chromosome segregation protein	HER14_12115	ATH	Acidithiobacillus thiooxidans	ATCC 21835	SMC_prok_B	cl37069	0	SMC_N	cl25732	TIGR02168.FASTA.hhm	SMC_prok_B	100
SMC	Chromosome segregation protein	OCX81494.1	ATH	Acidithiobacillus thiooxidans	GD1-3	SMC_prok_B	cl37069	0	SMC_N	cl25732	TIGR02168.FASTA.hhm	SMC_prok_B	100
SMC	Chromosome segregation protein	OCX72355.1	ATH	Acidithiobacillus thiooxidans	DXS-W	SMC_prok_B	cl37069	0	SMC_N	cl25732	TIGR02168.FASTA.hhm	SMC_prok_B	100
SMC	Chromosome segregation protein	OFC48444.1	ATH	Acidithiobacillus thiooxidans	ZBY	SMC_prok_B	cl37069	0	SMC_N	cl25732	TIGR02168.FASTA.hhm	SMC_prok_B	100
SMC	Chromosome segregation protein	OCX88319.1	ATH	Acidithiobacillus thiooxidans	JYC-17	SMC_prok_B	cl37069	0	SMC_N	cl25732	TIGR02168.FASTA.hhm	SMC_prok_B	100
SMC	Chromosome segregation protein	OCX82676.1	ATH	Acidithiobacillus thiooxidans	DMC	SMC_prok_B	cl37069	0	SMC_N	cl25732	TIGR02168.FASTA.hhm	SMC_prok_B	100
SMC	Chromosome segregation protein	OCX76140.1	ATH	Acidithiobacillus thiooxidans	BY-02	SMC_prok_B	cl37069	0	SMC_N	cl25732	TIGR02168.FASTA.hhm	SMC_prok_B	100
SMC	Chromosome segregation protein	OCX74275.1	ATH	Acidithiobacillus thiooxidans	A02	SMC_prok_B	cl37069	0	SMC_N	cl25732	TIGR02168.FASTA.hhm	SMC_prok_B	100
SMC	Chromosome segregation protein	HF673_00665	ATH	Acidithiobacillus thiooxidans	ATCC 15494	SMC_prok_B	cl37069	0	SMC_N	cl25732	TIGR02168.FASTA.hhm	SMC_prok_B	100
SMC	Chromosome segregation protein	WP_010639127.1	ATH	Acidithiobacillus thiooxidans	ATCC 19377, Sanger	SMC_prok_B	cl37069	0	SMC_N	cl25732	TIGR02168.FASTA.hhm	SMC_prok_B	100
SMC	Chromosome segregation protein	HF669_09960	ATH	Acidithiobacillus thiooxidans	ATCC 8085	SMC_prok_B	cl37069	0	SMC_N	cl25732	TIGR02168.FASTA.hhm	SMC_prok_B	100
SMC	Chromosome segregation protein	QFX95724.1	ATH	Acidithiobacillus thiooxidans	ATCC 19377, closed PacBio	SMC_prok_B	cl37069	0	SMC_N	cl25732	TIGR02168.FASTA.hhm	SMC_prok_B	100
SMC	Chromosome segregation protein	HAP67_04815	ATH	Acidithiobacillus thiooxidans subsp. albertensis	No26	SMC_prok_B	cl37069	0	SMC_N	cl25732	TIGR02168.FASTA.hhm	SMC_prok_B	100
SMC	Chromosome segregation protein	WP_031569462.1	ATH	Acidithiobacillus thiooxidans	CLST	SMC_prok_B	cl37069	0	SMC_N	cl25732	TIGR02168.FASTA.hhm	SMC_prok_B	100
SMC	Chromosome segregation protein	WP_031569462.1	ATH	Acidithiobacillus thiooxidans	Licanantay	SMC_prok_B	cl37069	0	SMC_N	cl25732	TIGR02168.FASTA.hhm	SMC_prok_B	100
SMC	Chromosome segregation protein	WP_075322701.1	ATH	Acidithiobacillus thiooxidans subsp. albertensis	DSM 14366	SMC_prok_B	TIGR02168	0	SMC_prok_B	TIGR02168	TIGR02168.FASTA.hhm	SMC_prok_B	100
SMC	Chromosome segregation protein	HJG40_03835	ACO	Acidithiobacillus concretivorus	ATCC 19703	SMC_prok_B	cl37069	0	SMC_N	cl25732	TIGR02168.FASTA.hhm	SMC_prok_B	100
SMC	Chromosome segregation protein	HAP95_00770	ASU	Acidithiobacillus sulfurivorans	RW2	SMC_prok_B	cl37069	0	SMC_N	cl25732	TIGR02168.FASTA.hhm	SMC_prok_B	100
SMC	Chromosome segregation protein	PKY09857.1	AMA	Acidithiobacillus marinus	SH	SMC_prok_B	cl37069	0	SMC_N	cl25732	TIGR02168.FASTA.hhm	SMC_prok_B	100
SMC	Chromosome segregation protein	HHS34_14410	AMO	Acidithiobacillus monserratensis	GG1-14	SMC_prok_B	cl37069	0	SMC_N	cl25732	TIGR02168.FASTA.hhm	SMC_prok_B	100
SMC	Chromosome segregation protein	QER45774.1	FCA	Fervidacidithiobacillus caldus	MTH-04 2019	SMC_prok_B	cl37069	0	SMC_N	cl25732	TIGR02168.FASTA.hhm	SMC_prok_B	100
SMC	Chromosome segregation protein	HF281_07320	FCA	Fervidacidithiobacillus caldus	6	SMC_prok_B	cl37069	0	SMC_N	cl25732	TIGR02168.FASTA.hhm	SMC_prok_B	100
SMC	Chromosome segregation protein	HF288_00185	FCA	Fervidacidithiobacillus caldus	MNG	SMC_prok_B	cl37069	0	SMC_N	cl25732	TIGR02168.FASTA.hhm	SMC_prok_B	100
SMC	Chromosome segregation protein	AEK58347.1	FCA	Fervidacidithiobacillus caldus	SM-1	SMC_prok_B	cl37069	0	SMC_N	cl25732	TIGR02168.FASTA.hhm	SMC_prok_B	100
SMC	Chromosome segregation protein	HAQ03_00555	FCA	Fervidacidithiobacillus caldus	CV18-1	SMC_prok_B	cl37069	0	SMC_N	cl25732	TIGR02168.FASTA.hhm	SMC_prok_B	100
SMC	Chromosome segregation protein	HAP98_14820	FCA	Fervidacidithiobacillus caldus	F	SMC_prok_B	cl37069	1.08422e-90	SMC_N	cl25732	TIGR02168.FASTA.hhm	SMC_prok_B	100
SMC	Chromosome segregation protein	HAP97_06815	FCA	Fervidacidithiobacillus caldus	BC13	SMC_prok_B	cl37069	0	SMC_N	cl25732	TIGR02168.FASTA.hhm	SMC_prok_B	100
SMC	Chromosome segregation protein	HAP96_01210	FCA	Fervidacidithiobacillus caldus	KU	SMC_prok_B	cl37069	0	SMC_N	cl25732	TIGR02168.FASTA.hhm	SMC_prok_B	100
SMC	Chromosome segregation protein	HAQ00_04305	FCA	Fervidacidithiobacillus caldus	DSM 8584	SMC_prok_B	cl37069	0	SMC_N	cl25732	TIGR02168.FASTA.hhm	SMC_prok_B	100
SMC	Chromosome segregation protein	AIA55316.1	FCA	Fervidacidithiobacillus caldus	ATCC 51756	SMC_prok_B	cl37069	0	SMC_N	cl25732	TIGR02168.FASTA.hhm	SMC_prok_B	100
SMC	Chromosome segregation protein	HAP99_05500	FCA	Fervidacidithiobacillus caldus	MELC5	SMC_prok_B	cl37069	0	SMC_N	cl25732	TIGR02168.FASTA.hhm	SMC_prok_B	100
SMC	Chromosome segregation protein	HAQ02_11700	FCA	Fervidacidithiobacillus caldus	VAN18-3	SMC_prok_B	cl37069	2.5935e-92	SMC_N	cl25732	TIGR02168.FASTA.hhm	SMC_prok_B	100
SMC	Chromosome segregation protein	HFV02_12760	FCA	Fervidacidithiobacillus caldus	C-SH12	SMC_prok_B	cl37069	0	SMC_N	cl25732	TIGR02168.FASTA.hhm	SMC_prok_B	100
SMC	Chromosome segregation protein	OFC36104.1	FCA	Fervidacidithiobacillus caldus	ZBY	SMC_prok_B	cl37069	0	SMC_N	cl25732	TIGR02168.FASTA.hhm	SMC_prok_B	100
SMC	Chromosome segregation protein	OFC39838.1	FCA	Fervidacidithiobacillus caldus	ZJ	SMC_prok_B	cl37069	0	SMC_N	cl25732	TIGR02168.FASTA.hhm	SMC_prok_B	100
SMC	Chromosome segregation protein	OFC29592.1	FCA	Fervidacidithiobacillus caldus	DX	SMC_prok_B	cl37069	0	SMC_N	cl25732	TIGR02168.FASTA.hhm	SMC_prok_B	100
SMC	Chromosome segregation protein	AUW32950.1	FCA	Fervidacidithiobacillus caldus	MTH-04	SMC_prok_B	cl37069	0	SMC_N	cl25732	TIGR02168.FASTA.hhm	SMC_prok_B	100
SMC	Chromosome segregation protein	HFV00_10305	ICO	Igneacidithiobacillus copahuensis	VAN18-4	SMC_prok_B	cl37069	0	SMC_N	cl25732	TIGR02168.FASTA.hhm	SMC_prok_B	100
SMC	Chromosome segregation protein	HFQ13_12925	ICO	Igneacidithiobacillus copahuensis	VAN18-1	SMC_prok_B	cl37069	0	SMC_N	cl25732	TIGR02168.FASTA.hhm	SMC_prok_B	100
SMC	Chromosome segregation protein	HFU97_03975	ICO	Igneacidithiobacillus copahuensis	BN09-2	SMC_prok_B	cl37069	0	SMC_N	cl25732	TIGR02168.FASTA.hhm	SMC_prok_B	100
SMC	Chromosome segregation protein	HFU87_03920	ICO	Igneacidithiobacillus copahuensis	CV18-3	SMC_prok_B	cl37069	0	SMC_N	cl25732	TIGR02168.FASTA.hhm	SMC_prok_B	100
SMC	Chromosome segregation protein	HFU75_05255	ICO	Igneacidithiobacillus copahuensis	VAN18-2	SMC_prok_B	cl37069	0	SMC_N	cl25732	TIGR02168.FASTA.hhm	SMC_prok_B	100
SMC	Chromosome segregation protein	HFU84_08080	ICO	Igneacidithiobacillus copahuensis	CV18-2	SMC_prok_B	cl37069	0	SMC_N	cl25732	TIGR02168.FASTA.hhm	SMC_prok_B	100
SMC	Chromosome segregation protein	HGE68196.1	IYE	Igneacidithiobacillus yellowstonensis	SpSt-908	SMC_prok_B	cl37069	1.52594e-79	SMC_N	cl25732	TIGR02168.FASTA.hhm	SMC_prok_B	100
SMC	Chromosome segregation protein	RNF59526.1	AMS	Ambacidithiobacillus sulfuriphilus	CJ-2	SMC_prok_B	cl37069	0	SMC_N	cl25732	TIGR02168.FASTA.hhm	SMC_prok_B	100
SMC	Chromosome segregation protein	WP_028988904.1	TTP	Thermithiobacillus tepidarius	DSM 3134	SMC_prok_B	TIGR02168	0	SMC_prok_B	TIGR02168	TIGR02168.FASTA.hhm	SMC_prok_B	100
MukB	MuKB chromosome segregation protein (muk derives from the Japanese word "mukaku" meaning "anucleate", which was the phenotype of E. coli muk mutants)	WP_081577565.1	ATH	Acidithiobacillus thiooxidans	CLST	MukB	cl34550	0.00766881	MukB_hinge	cl25672	pfam12848.FASTA.hhm	ABC_tran_Xtn	75.4
MukB	MuKB chromosome segregation protein (muk derives from the Japanese word "mukaku" meaning "anucleate", which was the phenotype of E. coli muk mutants)	OCX70896.1	ATH	Acidithiobacillus thiooxidans	DXS-W	NA	NA	NA	hypothetical protein	NA	pfam12848.FASTA.hhm	ABC_tran_Xtn	71.6
MukB	MuKB chromosome segregation protein (muk derives from the Japanese word "mukaku" meaning "anucleate", which was the phenotype of E. coli muk mutants)	OCX84416.1	ATH	Acidithiobacillus thiooxidans	GD1-3	NA	NA	NA	hypothetical protein	NA	pfam12848.FASTA.hhm	ABC_tran_Xtn	71.6
EbfC	YbaB/EbfC family nucleoid-associated protein	EGQ60888.1	AFE	Acidithiobacillus ferrooxidans	GGI-221	PRK00153	PRK00153	5.01409e-14	PRK00153	PRK00153	PRK00153.FASTA.hhm	PRK00153	99.8
EbfC	YbaB/EbfC family nucleoid-associated protein	HF283_03685	AFE+B100:D100	Acidithiobacillus ferrooxidans	S10	PRK00153	PRK00153	4.96123e-42	PRK00153	PRK00153	PRK00153.FASTA.hhm	PRK00153	100
EbfC	YbaB/EbfC family nucleoid-associated protein	HMI48_02235	AFE	Acidithiobacillus ferrooxidans	DSM 16786	PRK00153	PRK00153	6.04108e-34	PRK00153	PRK00153	PRK00153.FASTA.hhm	PRK00153	100
EbfC	YbaB/EbfC family nucleoid-associated protein	HF282_13345	AFE	Acidithiobacillus ferrooxidans	COP1	PRK00153	PRK00153	6.04108e-34	PRK00153	PRK00153	PRK00153.FASTA.hhm	PRK00153	100
EbfC	YbaB/EbfC family nucleoid-associated protein	ACH83814.1	AFE	Acidithiobacillus ferrooxidans	ATCC 53993	PRK00153	PRK00153	6.04108e-34	PRK00153	PRK00153	PRK00153.FASTA.hhm	PRK00153	100
EbfC	YbaB/EbfC family nucleoid-associated protein	PZD79756.1	AFE	Acidithiobacillus ferrooxidans	CCM 4253	PRK00153	PRK00153	6.04108e-34	PRK00153	PRK00153	PRK00153.FASTA.hhm	PRK00153	100
EbfC	YbaB/EbfC family nucleoid-associated protein	ACK79227.1	AFE	Acidithiobacillus ferrooxidans	ATCC 23270	PRK00153	PRK00153	6.04108e-34	PRK00153	PRK00153	PRK00153.FASTA.hhm	PRK00153	100
EbfC	YbaB/EbfC family nucleoid-associated protein	RRN83347.1	AFE	Acidithiobacillus ferrooxidans	RVS1	PRK00153	PRK00153	6.04108e-34	PRK00153	PRK00153	PRK00153.FASTA.hhm	PRK00153	100
EbfC	YbaB/EbfC family nucleoid-associated protein	WP_012536837.1	AFE	Acidithiobacillus ferrooxidans	HEL18	PRK00153	PRK00153	6.04108e-34	PRK00153	PRK00153	PRK00153.FASTA.hhm	PRK00153	100
EbfC	YbaB/EbfC family nucleoid-associated protein	WP_012536837.1	AFE	Acidithiobacillus ferrooxidans	YQH-1	PRK00153	PRK00153	6.04108e-34	PRK00153	PRK00153	PRK00153.FASTA.hhm	PRK00153	100
EbfC	YbaB/EbfC family nucleoid-associated protein	HF290_15265	AFE	Acidithiobacillus ferrooxidans	PQ506	PRK00153	PRK00153	4.16088e-34	PRK00153	PRK00153	PRK00153.FASTA.hhm	PRK00153	100
EbfC	YbaB/EbfC family nucleoid-associated protein	HF289_09970	AFE	Acidithiobacillus ferrooxidans	PQ505	PRK00153	PRK00153	4.16088e-34	PRK00153	PRK00153	PRK00153.FASTA.hhm	PRK00153	100
EbfC	YbaB/EbfC family nucleoid-associated protein	WP_113525612.1	AFE	Acidithiobacillus ferrooxidans	BY-3	PRK00153	PRK00153	4.16088e-34	PRK00153	PRK00153	PRK00153.FASTA.hhm	PRK00153	100
EbfC	YbaB/EbfC family nucleoid-associated protein	HF285_08120	AFE	Acidithiobacillus ferrooxidans	F221	PRK00153	PRK00153	8.30288e-44	PRK00153	PRK00153	PRK00153.FASTA.hhm	PRK00153	100
EbfC	YbaB/EbfC family nucleoid-associated protein	HF292_15665	AFG	Acidithiobacillus ferruginosus	CF3	PRK00153	PRK00153	4.16088e-34	PRK00153	PRK00153	PRK00153.FASTA.hhm	PRK00153	100
EbfC	YbaB/EbfC family nucleoid-associated protein	HF563_03750	AFD	Acidithiobacillus ferridurans	B5	PRK00153	PRK00153	4.16088e-34	PRK00153	PRK00153	PRK00153.FASTA.hhm	PRK00153	100
EbfC	YbaB/EbfC family nucleoid-associated protein	HF641_00875	AFD	Acidithiobacillus ferridurans	MEL3	PRK00153	PRK00153	4.16088e-34	PRK00153	PRK00153	PRK00153.FASTA.hhm	PRK00153	100
EbfC	YbaB/EbfC family nucleoid-associated protein	BBF66668.1	AFD	Acidithiobacillus ferridurans	JCM 18981	PRK00153	PRK00153	2.74368e-43	PRK00153	PRK00153	PRK00153.FASTA.hhm	PRK00153	100
EbfC	YbaB/EbfC family nucleoid-associated protein	HF639_12995	AFD	Acidithiobacillus ferridurans	DSM 9465	PRK00153	PRK00153	2.74368e-43	PRK00153	PRK00153	PRK00153.FASTA.hhm	PRK00153	100
EbfC	YbaB/EbfC family nucleoid-associated protein	HF568_16355	AFD	Acidithiobacillus ferridurans	DSM 583	PRK00153	PRK00153	2.74368e-43	PRK00153	PRK00153	PRK00153.FASTA.hhm	PRK00153	100
EbfC	YbaB/EbfC family nucleoid-associated protein	HF561_03225	AFD	Acidithiobacillus ferridurans	ATCC 33020	PRK00153	PRK00153	2.74368e-43	PRK00153	PRK00153	PRK00153.FASTA.hhm	PRK00153	100
EbfC	YbaB/EbfC family nucleoid-associated protein	QFG78593.1	AFD	Acidithiobacillus ferridurans	AMD consortium	PRK00153	PRK00153	2.74368e-43	PRK00153	PRK00153	PRK00153.FASTA.hhm	PRK00153	100
EbfC	YbaB/EbfC family nucleoid-associated protein	RBM03379.1	AFD	Acidithiobacillus ferridurans	IO-2C	PRK00153	PRK00153	4.16088e-34	PRK00153	PRK00153	PRK00153.FASTA.hhm	PRK00153	100
EbfC	YbaB/EbfC family nucleoid-associated protein	HF668_03205	AFD	Acidithiobacillus ferridurans	Riv11	PRK00153	PRK00153	4.16088e-34	PRK00153	PRK00153	PRK00153.FASTA.hhm	PRK00153	100
EbfC	YbaB/EbfC family nucleoid-associated protein	OYV82808.1	AFP	Acidithiobacillus ferriphilus	21-59-9	PRK00153	PRK00153	5.47332e-33	PRK00153	PRK00153	PRK00153.FASTA.hhm	PRK00153	100
EbfC	YbaB/EbfC family nucleoid-associated protein	HF920_06775	AFP	Acidithiobacillus ferriphilus	A4	PRK00153	PRK00153	5.47332e-33	PRK00153	PRK00153	PRK00153.FASTA.hhm	PRK00153	100
EbfC	YbaB/EbfC family nucleoid-associated protein	OAP91099.1	AFP	Acidithiobacillus ferriphilus	BY0502	PRK00153	PRK00153	5.47332e-33	PRK00153	PRK00153	PRK00153.FASTA.hhm	PRK00153	100
EbfC	YbaB/EbfC family nucleoid-associated protein	HF918_08355	AFP	Acidithiobacillus ferriphilus	C52	PRK00153	PRK00153	5.47332e-33	PRK00153	PRK00153	PRK00153.FASTA.hhm	PRK00153	100
EbfC	YbaB/EbfC family nucleoid-associated protein	HF921_09715	AFP	Acidithiobacillus ferriphilus	DSM 100412	PRK00153	PRK00153	5.47332e-33	PRK00153	PRK00153	PRK00153.FASTA.hhm	PRK00153	100
EbfC	YbaB/EbfC family nucleoid-associated protein	HAP93_10200	AFP	Acidithiobacillus ferriphilus	Malay	PRK00153	PRK00153	5.47332e-33	PRK00153	PRK00153	PRK00153.FASTA.hhm	PRK00153	100
EbfC	YbaB/EbfC family nucleoid-associated protein	HF923_05170	AFP	Acidithiobacillus ferriphilus	R1	PRK00153	PRK00153	5.47332e-33	PRK00153	PRK00153	PRK00153.FASTA.hhm	PRK00153	100
EbfC	YbaB/EbfC family nucleoid-associated protein	HF925_01280	AFP	Acidithiobacillus ferriphilus	Riv13	PRK00153	PRK00153	5.47332e-33	PRK00153	PRK00153	PRK00153.FASTA.hhm	PRK00153	100
EbfC	YbaB/EbfC family nucleoid-associated protein	HF928_11375	AFP	Acidithiobacillus ferriphilus	ST2	PRK00153	PRK00153	5.47332e-33	PRK00153	PRK00153	PRK00153.FASTA.hhm	PRK00153	100
EbfC	YbaB/EbfC family nucleoid-associated protein	SMH64045.1	AFV	Acidithiobacillus ferrivorans	PRJEB5721	PRK00153	PRK00153	5.91142e-43	PRK00153	PRK00153	PRK00153.FASTA.hhm	PRK00153	100
EbfC	YbaB/EbfC family nucleoid-associated protein	CDQ10084.1	AFV	Acidithiobacillus ferrivorans	CF27	PRK00153	PRK00153	5.91142e-43	PRK00153	PRK00153	PRK00153.FASTA.hhm	PRK00153	100
EbfC	YbaB/EbfC family nucleoid-associated protein	OFA16067.1	AFV	Acidithiobacillus ferrivorans	PQ33	PRK00153	PRK00153	1.05702e-42	PRK00153	PRK00153	PRK00153.FASTA.hhm	PRK00153	100
EbfC	YbaB/EbfC family nucleoid-associated protein	AEM47644.1	AFV	Acidithiobacillus ferrivorans	SS3	PRK00153	PRK00153	1.05702e-42	PRK00153	PRK00153	PRK00153.FASTA.hhm	PRK00153	100
EbfC	YbaB/EbfC family nucleoid-associated protein	HAP94_01840	AFV	Acidithiobacillus ferrivorans	DSM 22755	PRK00153	PRK00153	1.05702e-42	PRK00153	PRK00153	PRK00153.FASTA.hhm	PRK00153	100
EbfC	YbaB/EbfC family nucleoid-associated protein	OCB01463.1	AFV	Acidithiobacillus ferrivorans	YL15	PRK00153	PRK00153	2.15557e-43	PRK00153	PRK00153	PRK00153.FASTA.hhm	PRK00153	100
EbfC	YbaB/EbfC family nucleoid-associated protein	HF929_08325	AFV	Acidithiobacillus ferrivorans	ACH	PRK00153	PRK00153	1.05702e-42	PRK00153	PRK00153	PRK00153.FASTA.hhm	PRK00153	100
EbfC	YbaB/EbfC family nucleoid-associated protein	NDU42484.1	AFN	Acidithiobacillus ferrianus	MG	PRK00153	PRK00153	5.97519e-33	PRK00153	PRK00153	PRK00153.FASTA.hhm	PRK00153	100
EbfC	YbaB/EbfC family nucleoid-associated protein	OCX80891.1	ATH	Acidithiobacillus thiooxidans	GD1-3	PRK00153	PRK00153	1.54554e-42	PRK00153	PRK00153	PRK00153.FASTA.hhm	PRK00153	100
EbfC	YbaB/EbfC family nucleoid-associated protein	HF673_04825	ATH	Acidithiobacillus thiooxidans	ATCC 15494	PRK00153	PRK00153	2.88684e-41	PRK00153	PRK00153	PRK00153.FASTA.hhm	PRK00153	100
EbfC	YbaB/EbfC family nucleoid-associated protein	HAP67_14695	ATH	Acidithiobacillus thiooxidans subsp. albertensis	No26	PRK00153	PRK00153	2.93027e-43	PRK00153	PRK00153	PRK00153.FASTA.hhm	PRK00153	100
EbfC	YbaB/EbfC family nucleoid-associated protein	HF671_10485	ATH	Acidithiobacillus thiooxidans	VAN18-5	PRK00153	PRK00153	2.93027e-43	PRK00153	PRK00153	PRK00153.FASTA.hhm	PRK00153	100
EbfC	YbaB/EbfC family nucleoid-associated protein	OCX74522.1	ATH	Acidithiobacillus thiooxidans	DXS-W	PRK00153	PRK00153	1.54554e-42	PRK00153	PRK00153	PRK00153.FASTA.hhm	PRK00153	100
EbfC	YbaB/EbfC family nucleoid-associated protein	HF670_12665	ATH	Acidithiobacillus thiooxidans	BN09-1	PRK00153	PRK00153	2.93027e-43	PRK00153	PRK00153	PRK00153.FASTA.hhm	PRK00153	100
EbfC	YbaB/EbfC family nucleoid-associated protein	HAQ01_07165	ATH	Acidithiobacillus thiooxidans	BC51	PRK00153	PRK00153	2.93027e-43	PRK00153	PRK00153	PRK00153.FASTA.hhm	PRK00153	100
EbfC	YbaB/EbfC family nucleoid-associated protein	HF669_07740	ATH	Acidithiobacillus thiooxidans	ATCC 8085	PRK00153	PRK00153	2.93027e-43	PRK00153	PRK00153	PRK00153.FASTA.hhm	PRK00153	100
EbfC	YbaB/EbfC family nucleoid-associated protein	HER14_09055	ATH	Acidithiobacillus thiooxidans	ATCC 21835	PRK00153	PRK00153	2.93027e-43	PRK00153	PRK00153	PRK00153.FASTA.hhm	PRK00153	100
EbfC	YbaB/EbfC family nucleoid-associated protein	WP_077218451.1	ATH	Acidithiobacillus thiooxidans	ATCC 19377, Sanger	PRK00153	PRK00153	2.93027e-43	PRK00153	PRK00153	PRK00153.FASTA.hhm	PRK00153	100
EbfC	YbaB/EbfC family nucleoid-associated protein	WP_077218451.1	ATH	Acidithiobacillus thiooxidans	A01	PRK00153	PRK00153	2.93027e-43	PRK00153	PRK00153	PRK00153.FASTA.hhm	PRK00153	100
EbfC	YbaB/EbfC family nucleoid-associated protein	WP_077218451.1	ATH	Acidithiobacillus thiooxidans subsp. albertensis	DSM 14366	PRK00153	PRK00153	2.93027e-43	PRK00153	PRK00153	PRK00153.FASTA.hhm	PRK00153	100
EbfC	YbaB/EbfC family nucleoid-associated protein	WP_077218451.1	ATH	Acidithiobacillus thiooxidans	CLST	PRK00153	PRK00153	2.93027e-43	PRK00153	PRK00153	PRK00153.FASTA.hhm	PRK00153	100
EbfC	YbaB/EbfC family nucleoid-associated protein	WP_077218451.1	ATH	Acidithiobacillus thiooxidans	Licanantay	PRK00153	PRK00153	2.93027e-43	PRK00153	PRK00153	PRK00153.FASTA.hhm	PRK00153	100
EbfC	YbaB/EbfC family nucleoid-associated protein	TQN52290.1	ATH	Acidithiobacillus thiooxidans	ATCC 19377, Illumina	PRK00153	PRK00153	2.93027e-43	PRK00153	PRK00153	PRK00153.FASTA.hhm	PRK00153	100
EbfC	YbaB/EbfC family nucleoid-associated protein	OCX75923.1	ATH	Acidithiobacillus thiooxidans	A02	PRK00153	PRK00153	1.54554e-42	PRK00153	PRK00153	PRK00153.FASTA.hhm	PRK00153	100
EbfC	YbaB/EbfC family nucleoid-associated protein	OCX68803.1	ATH	Acidithiobacillus thiooxidans	BY-02	PRK00153	PRK00153	1.54554e-42	PRK00153	PRK00153	PRK00153.FASTA.hhm	PRK00153	100
EbfC	YbaB/EbfC family nucleoid-associated protein	OFC51106.1	ATH	Acidithiobacillus thiooxidans	ZBY	PRK00153	PRK00153	1.54554e-42	PRK00153	PRK00153	PRK00153.FASTA.hhm	PRK00153	100
EbfC	YbaB/EbfC family nucleoid-associated protein	OCX86054.1	ATH	Acidithiobacillus thiooxidans	JYC-17	PRK00153	PRK00153	1.54554e-42	PRK00153	PRK00153	PRK00153.FASTA.hhm	PRK00153	100
EbfC	YbaB/EbfC family nucleoid-associated protein	OCX80249.1	ATH	Acidithiobacillus thiooxidans	DMC	PRK00153	PRK00153	1.54554e-42	PRK00153	PRK00153	PRK00153.FASTA.hhm	PRK00153	100
EbfC	YbaB/EbfC family nucleoid-associated protein	HJG40_03590	ACO	Acidithiobacillus concretivorus	ATCC 19703	PRK00153	PRK00153	7.91726e-42	PRK00153	PRK00153	PRK00153.FASTA.hhm	PRK00153	100
EbfC	YbaB/EbfC family nucleoid-associated protein	HAP95_05685	ASU	Acidithiobacillus sulfurivorans	RW2	PRK00153	PRK00153	7.91726e-42	PRK00153	PRK00153	PRK00153.FASTA.hhm	PRK00153	100
EbfC	YbaB/EbfC family nucleoid-associated protein	PKY10023.1	AMA	Acidithiobacillus marinus	SH	PRK00153	PRK00153	1.56862e-42	PRK00153	PRK00153	PRK00153.FASTA.hhm	PRK00153	100
EbfC	YbaB/EbfC family nucleoid-associated protein	HHS34_08940	AMO	Acidithiobacillus monserratensis	GG1-14	PRK00153	PRK00153	1.51786e-42	PRK00153	PRK00153	PRK00153.FASTA.hhm	PRK00153	100
EbfC	YbaB/EbfC family nucleoid-associated protein	HAQ03_06450	FCA	Fervidacidithiobacillus caldus	CV18-1	PRK00153	PRK00153	4.24857e-35	PRK00153	PRK00153	PRK00153.FASTA.hhm	PRK00153	100
EbfC	YbaB/EbfC family nucleoid-associated protein	HAQ00_01995	FCA	Fervidacidithiobacillus caldus	DSM 8584	PRK00153	PRK00153	4.24857e-35	PRK00153	PRK00153	PRK00153.FASTA.hhm	PRK00153	100
EbfC	YbaB/EbfC family nucleoid-associated protein	HAP99_03670	FCA	Fervidacidithiobacillus caldus	MELC5	PRK00153	PRK00153	4.24857e-35	PRK00153	PRK00153	PRK00153.FASTA.hhm	PRK00153	100
EbfC	YbaB/EbfC family nucleoid-associated protein	HFV02_10695	FCA	Fervidacidithiobacillus caldus	C-SH12	PRK00153	PRK00153	4.24857e-35	PRK00153	PRK00153	PRK00153.FASTA.hhm	PRK00153	100
EbfC	YbaB/EbfC family nucleoid-associated protein	HF288_07020	FCA	Fervidacidithiobacillus caldus	MNG	PRK00153	PRK00153	4.24857e-35	PRK00153	PRK00153	PRK00153.FASTA.hhm	PRK00153	100
EbfC	YbaB/EbfC family nucleoid-associated protein	HAP96_01720	FCA	Fervidacidithiobacillus caldus	KU	PRK00153	PRK00153	4.24857e-35	PRK00153	PRK00153	PRK00153.FASTA.hhm	PRK00153	100
EbfC	YbaB/EbfC family nucleoid-associated protein	OFC35957.1	FCA	Fervidacidithiobacillus caldus	DX	PRK00153	PRK00153	4.24857e-35	PRK00153	PRK00153	PRK00153.FASTA.hhm	PRK00153	100
EbfC	YbaB/EbfC family nucleoid-associated protein	QER44994.1	FCA	Fervidacidithiobacillus caldus	MTH-04 2019	PRK00153	PRK00153	4.24857e-35	PRK00153	PRK00153	PRK00153.FASTA.hhm	PRK00153	100
EbfC	YbaB/EbfC family nucleoid-associated protein	AUW32618.1	FCA	Fervidacidithiobacillus caldus	MTH-04	PRK00153	PRK00153	4.24857e-35	PRK00153	PRK00153	PRK00153.FASTA.hhm	PRK00153	100
EbfC	YbaB/EbfC family nucleoid-associated protein	HAP98_09380	FCA	Fervidacidithiobacillus caldus	F	PRK00153	PRK00153	4.24857e-35	PRK00153	PRK00153	PRK00153.FASTA.hhm	PRK00153	100
EbfC	YbaB/EbfC family nucleoid-associated protein	HF281_06630	FCA	Fervidacidithiobacillus caldus	6	PRK00153	PRK00153	4.24857e-35	PRK00153	PRK00153	PRK00153.FASTA.hhm	PRK00153	100
EbfC	YbaB/EbfC family nucleoid-associated protein	OFC40315.1	FCA	Fervidacidithiobacillus caldus	ZJ	PRK00153	PRK00153	4.24857e-35	PRK00153	PRK00153	PRK00153.FASTA.hhm	PRK00153	100
EbfC	YbaB/EbfC family nucleoid-associated protein	OFC38337.1	FCA	Fervidacidithiobacillus caldus	ZBY	PRK00153	PRK00153	4.24857e-35	PRK00153	PRK00153	PRK00153.FASTA.hhm	PRK00153	100
EbfC	YbaB/EbfC family nucleoid-associated protein	HAP97_09420	FCA	Fervidacidithiobacillus caldus	BC13	PRK00153	PRK00153	4.24857e-35	PRK00153	PRK00153	PRK00153.FASTA.hhm	PRK00153	100
EbfC	YbaB/EbfC family nucleoid-associated protein	OFC57923.1	FCA	Fervidacidithiobacillus caldus	S1	PRK00153	PRK00153	4.24857e-35	PRK00153	PRK00153	PRK00153.FASTA.hhm	PRK00153	100
EbfC	YbaB/EbfC family nucleoid-associated protein	AEK57952.1	FCA	Fervidacidithiobacillus caldus	SM-1	PRK00153	PRK00153	4.24857e-35	PRK00153	PRK00153	PRK00153.FASTA.hhm	PRK00153	100
EbfC	YbaB/EbfC family nucleoid-associated protein	AIA54936.1	FCA	Fervidacidithiobacillus caldus	ATCC 51756	PRK00153	PRK00153	4.24857e-35	PRK00153	PRK00153	PRK00153.FASTA.hhm	PRK00153	100
EbfC	YbaB/EbfC family nucleoid-associated protein	HAQ02_04195	FCA	Fervidacidithiobacillus caldus	VAN18-3	PRK00153	PRK00153	4.24857e-35	PRK00153	PRK00153	PRK00153.FASTA.hhm	PRK00153	100
EbfC	YbaB/EbfC family nucleoid-associated protein	HFU97_08305	ICO	Igneacidithiobacillus copahuensis	BN09-2	PRK00153	PRK00153	8.96714e-42	PRK00153	PRK00153	PRK00153.FASTA.hhm	PRK00153	100
EbfC	YbaB/EbfC family nucleoid-associated protein	HFV00_02605	ICO	Igneacidithiobacillus copahuensis	VAN18-4	PRK00153	PRK00153	8.96714e-42	PRK00153	PRK00153	PRK00153.FASTA.hhm	PRK00153	100
EbfC	YbaB/EbfC family nucleoid-associated protein	HFU75_05425	ICO	Igneacidithiobacillus copahuensis	VAN18-2	PRK00153	PRK00153	8.96714e-42	PRK00153	PRK00153	PRK00153.FASTA.hhm	PRK00153	100
EbfC	YbaB/EbfC family nucleoid-associated protein	HFQ13_13095	ICO	Igneacidithiobacillus copahuensis	VAN18-1	PRK00153	PRK00153	8.96714e-42	PRK00153	PRK00153	PRK00153.FASTA.hhm	PRK00153	100
EbfC	YbaB/EbfC family nucleoid-associated protein	HFU87_04210	ICO	Igneacidithiobacillus copahuensis	CV18-3	PRK00153	PRK00153	8.96714e-42	PRK00153	PRK00153	PRK00153.FASTA.hhm	PRK00153	100
EbfC	YbaB/EbfC family nucleoid-associated protein	HFU84_07280	ICO	Igneacidithiobacillus copahuensis	CV18-2	PRK00153	PRK00153	8.96714e-42	PRK00153	PRK00153	PRK00153.FASTA.hhm	PRK00153	100
EbfC	YbaB/EbfC family nucleoid-associated protein	HGE67864.1	IYE	Igneacidithiobacillus yellowstonensis	SpSt-908	PRK00153	PRK00153	1.97465e-41	PRK00153	PRK00153	PRK00153.FASTA.hhm	PRK00153	100
EbfC	YbaB/EbfC family nucleoid-associated protein	RNF60469.1	AMS	Ambacidithiobacillus sulfuriphilus	CJ-2	PRK00153	PRK00153	2.01765e-44	PRK00153	PRK00153	PRK00153.FASTA.hhm	PRK00153	100
EbfC	YbaB/EbfC family nucleoid-associated protein	WP_028990717.1	TTP	Thermithiobacillus tepidarius	DSM 3134	PRK00153	PRK00153	2.10031e-33	PRK00153	PRK00153	PRK00153.FASTA.hhm	PRK00153	100
Fis	Fis (factor for inversion stimulation) family transcriptional regulator	ACK78167.1	AFE	Acidithiobacillus ferrooxidans	ATCC 23270	HTH_8	cl22895	4.89201e-16	HTH_8	cl22895	COG2901.FASTA.hhm	Fis	99.5
Fis	Fis (factor for inversion stimulation) family transcriptional regulator	PZD82785.1	AFE	Acidithiobacillus ferrooxidans	CCM 4253	HTH_8	cl22895	4.89201e-16	HTH_8	cl22895	COG2901.FASTA.hhm	Fis	99.5
Fis	Fis (factor for inversion stimulation) family transcriptional regulator	ACH82625.1	AFE	Acidithiobacillus ferrooxidans	ATCC 53993	HTH_8	cl22895	4.89201e-16	HTH_8	cl22895	COG2901.FASTA.hhm	Fis	99.5
Fis	Fis (factor for inversion stimulation) family transcriptional regulator	WP_012536011.1	AFE	Acidithiobacillus ferrooxidans	BY-3	HTH_8	cl22895	4.89201e-16	HTH_8	cl22895	COG2901.FASTA.hhm	Fis	99.5
Fis	Fis (factor for inversion stimulation) family transcriptional regulator	WP_012536011.1	AFE	Acidithiobacillus ferrooxidans	HEL18	HTH_8	cl22895	4.89201e-16	HTH_8	cl22895	COG2901.FASTA.hhm	Fis	99.5
Fis	Fis (factor for inversion stimulation) family transcriptional regulator	WP_012536011.1	AFE	Acidithiobacillus ferrooxidans	YQH-1	HTH_8	cl22895	4.89201e-16	HTH_8	cl22895	COG2901.FASTA.hhm	Fis	99.5
Fis	Fis (factor for inversion stimulation) family transcriptional regulator	HF282_19745	AFE	Acidithiobacillus ferrooxidans	COP1	HTH_8	cl22895	4.89201e-16	HTH_8	cl22895	COG2901.FASTA.hhm	Fis	99.5
Fis	Fis (factor for inversion stimulation) family transcriptional regulator	HMI48_18405	AFE	Acidithiobacillus ferrooxidans	DSM 16786	HTH_8	cl22895	4.89201e-16	HTH_8	cl22895	COG2901.FASTA.hhm	Fis	99.5
Fis	Fis (factor for inversion stimulation) family transcriptional regulator	HF290_05030	AFE	Acidithiobacillus ferrooxidans	PQ506	HTH_8	cl22895	4.89201e-16	HTH_8	cl22895	COG2901.FASTA.hhm	Fis	99.5
Fis	Fis (factor for inversion stimulation) family transcriptional regulator	RRN87745.1	AFE	Acidithiobacillus ferrooxidans	RVS1	HTH_8	cl22895	4.89201e-16	HTH_8	cl22895	COG2901.FASTA.hhm	Fis	99.5
Fis	Fis (factor for inversion stimulation) family transcriptional regulator	HF289_17445	AFE	Acidithiobacillus ferrooxidans	PQ505	HTH_8	cl22895	4.89201e-16	HTH_8	cl22895	COG2901.FASTA.hhm	Fis	99.5
Fis	Fis (factor for inversion stimulation) family transcriptional regulator	HF285_03025	AFE	Acidithiobacillus ferrooxidans	F221	HTH_8	cl22895	4.89201e-16	HTH_8	cl22895	COG2901.FASTA.hhm	Fis	99.5
Fis	Fis (factor for inversion stimulation) family transcriptional regulator	HF283_00780	AFE	Acidithiobacillus ferrooxidans	S10	HTH_8	cl22895	4.68144e-09	HTH_8	cl22895	COG2901.FASTA.hhm	Fis	99.1
Fis	Fis (factor for inversion stimulation) family transcriptional regulator	HF292_11340	AFG	Acidithiobacillus ferruginosus	CF3	HTH_8	cl22895	4.89201e-16	HTH_8	cl22895	COG2901.FASTA.hhm	Fis	99.5
Fis	Fis (factor for inversion stimulation) family transcriptional regulator	RBM02394.1	AFD	Acidithiobacillus ferridurans	IO-2C	HTH_8	cl22895	3.11183e-17	HTH_8	cl22895	COG2901.FASTA.hhm	Fis	99.6
Fis	Fis (factor for inversion stimulation) family transcriptional regulator	QFG77411.1	AFD	Acidithiobacillus ferridurans	AMD consortium	HTH_8	cl22895	3.11183e-17	HTH_8	cl22895	COG2901.FASTA.hhm	Fis	99.6
Fis	Fis (factor for inversion stimulation) family transcriptional regulator	HF561_00860	AFD	Acidithiobacillus ferridurans	ATCC 33020	HTH_8	cl22895	3.11183e-17	HTH_8	cl22895	COG2901.FASTA.hhm	Fis	99.6
Fis	Fis (factor for inversion stimulation) family transcriptional regulator	HF563_01000	AFD	Acidithiobacillus ferridurans	B5	HTH_8	cl22895	3.11183e-17	HTH_8	cl22895	COG2901.FASTA.hhm	Fis	99.6
Fis	Fis (factor for inversion stimulation) family transcriptional regulator	HF568_10460	AFD	Acidithiobacillus ferridurans	DSM 583	HTH_8	cl22895	3.11183e-17	HTH_8	cl22895	COG2901.FASTA.hhm	Fis	99.6
Fis	Fis (factor for inversion stimulation) family transcriptional regulator	HF639_08320	AFD	Acidithiobacillus ferridurans	DSM 9465	HTH_8	cl22895	3.11183e-17	HTH_8	cl22895	COG2901.FASTA.hhm	Fis	99.6
Fis	Fis (factor for inversion stimulation) family transcriptional regulator	BBF64998.1	AFD	Acidithiobacillus ferridurans	JCM 18981	HTH_8	cl22895	3.11183e-17	HTH_8	cl22895	COG2901.FASTA.hhm	Fis	99.6
Fis	Fis (factor for inversion stimulation) family transcriptional regulator	HF668_03935	AFD	Acidithiobacillus ferridurans	Riv11	HTH_8	cl22895	3.11183e-17	HTH_8	cl22895	COG2901.FASTA.hhm	Fis	99.6
Fis	Fis (factor for inversion stimulation) family transcriptional regulator	HF641_04190	AFD	Acidithiobacillus ferridurans	MEL3	HTH_8	cl22895	4.89201e-16	HTH_8	cl22895	COG2901.FASTA.hhm	Fis	99.5
Fis	Fis (factor for inversion stimulation) family transcriptional regulator	OYV74889.1	AFP	Acidithiobacillus ferriphilus	21-59-9	HTH_8	cl22895	0.000224831	HTH_8	cl22895	COG2901.FASTA.hhm	Fis	99.6
Fis	Fis (factor for inversion stimulation) family transcriptional regulator	HF928_09340	AFP	Acidithiobacillus ferriphilus	ST2	HTH_8	cl22895	3.52435e-16	HTH_8	cl22895	COG2901.FASTA.hhm	Fis	99.6
Fis	Fis (factor for inversion stimulation) family transcriptional regulator	HF921_11015	AFP	Acidithiobacillus ferriphilus	DSM 100412	HTH_8	cl22895	3.52435e-16	HTH_8	cl22895	COG2901.FASTA.hhm	Fis	99.6
Fis	Fis (factor for inversion stimulation) family transcriptional regulator	HF918_11595	AFP	Acidithiobacillus ferriphilus	C52	HTH_8	cl22895	3.52435e-16	HTH_8	cl22895	COG2901.FASTA.hhm	Fis	99.6
Fis	Fis (factor for inversion stimulation) family transcriptional regulator	HF920_09265	AFP	Acidithiobacillus ferriphilus	A4	HTH_8	cl22895	1.407e-18	HTH_8	cl22895	COG2901.FASTA.hhm	Fis	99.6
Fis	Fis (factor for inversion stimulation) family transcriptional regulator	OAP91357.1	AFP	Acidithiobacillus ferriphilus	BY0502	HTH_8	cl22895	1.407e-18	HTH_8	cl22895	COG2901.FASTA.hhm	Fis	99.6
Fis	Fis (factor for inversion stimulation) family transcriptional regulator	HAP93_07100	AFP	Acidithiobacillus ferriphilus	Malay	HTH_8	cl22895	1.407e-18	HTH_8	cl22895	COG2901.FASTA.hhm	Fis	99.6
Fis	Fis (factor for inversion stimulation) family transcriptional regulator	HF923_11630	AFP	Acidithiobacillus ferriphilus	R1	HTH_8	cl22895	1.407e-18	HTH_8	cl22895	COG2901.FASTA.hhm	Fis	99.6
Fis	Fis (factor for inversion stimulation) family transcriptional regulator	OYV75618.1	AFP	Acidithiobacillus ferriphilus	21-59-9	HTH_8	cl22895	1.407e-18	HTH_8	cl22895	COG2901.FASTA.hhm	Fis	99.6
Fis	Fis (factor for inversion stimulation) family transcriptional regulator	HAP94_04145	AFV	Acidithiobacillus ferrivorans	DSM 22755	HTH_8	cl22895	8.1767e-06	HTH_8	cl22895	COG2901.FASTA.hhm	Fis	99.6
Fis	Fis (factor for inversion stimulation) family transcriptional regulator	OFA17800.1	AFV	Acidithiobacillus ferrivorans	PQ33	HTH_8	cl22895	8.1767e-06	HTH_8	cl22895	COG2901.FASTA.hhm	Fis	99.6
Fis	Fis (factor for inversion stimulation) family transcriptional regulator	AEM48908.1	AFV	Acidithiobacillus ferrivorans	SS3	HTH_8	cl22895	8.1767e-06	HTH_8	cl22895	COG2901.FASTA.hhm	Fis	99.6
Fis	Fis (factor for inversion stimulation) family transcriptional regulator	HF929_03965	AFV	Acidithiobacillus ferrivorans	ACH	HTH_8	cl22895	8.1767e-06	HTH_8	cl22895	COG2901.FASTA.hhm	Fis	99.6
Fis	Fis (factor for inversion stimulation) family transcriptional regulator	SMH66925.1	AFV	Acidithiobacillus ferrivorans	PRJEB5721	HTH_8	cl22895	4.89201e-16	HTH_8	cl22895	COG2901.FASTA.hhm	Fis	99.6
Fis	Fis (factor for inversion stimulation) family transcriptional regulator	OCB01733.1	AFV	Acidithiobacillus ferrivorans	YL15	HTH_8	cl22895	4.89201e-16	HTH_8	cl22895	COG2901.FASTA.hhm	Fis	99.6
Fis	Fis (factor for inversion stimulation) family transcriptional regulator	CDQ08721.1	AFV	Acidithiobacillus ferrivorans	CF27	HTH_8	cl22895	4.89201e-16	HTH_8	cl22895	COG2901.FASTA.hhm	Fis	99.6
Fis	Fis (factor for inversion stimulation) family transcriptional regulator	NDU41117.1	AFN	Acidithiobacillus ferrianus	MG	HTH_8	cl22895	6.39155e-14	HTH_8	cl22895	COG2901.FASTA.hhm	Fis	99.5
Fis	Fis (factor for inversion stimulation) family transcriptional regulator	OCX87339.1	ATH	Acidithiobacillus thiooxidans	GD1-3	HTH_8	cl22895	0.00668833	HTH_8	cl22895	PRK01905.FASTA.hhm	PRK01905	99.4
Fis	Fis (factor for inversion stimulation) family transcriptional regulator	OCX80756.1	ATH	Acidithiobacillus thiooxidans	JYC-17	HTH_8	cl22895	0.00668833	HTH_8	cl22895	PRK01905.FASTA.hhm	PRK01905	99.4
Fis	Fis (factor for inversion stimulation) family transcriptional regulator	OCX71770.1	ATH	Acidithiobacillus thiooxidans	DXS-W	HTH_8	cl22895	0.00668833	HTH_8	cl22895	PRK01905.FASTA.hhm	PRK01905	99.4
Fis	Fis (factor for inversion stimulation) family transcriptional regulator	HF673_02805	ATH	Acidithiobacillus thiooxidans	ATCC 15494	HTH_8	cl22895	0.00668833	HTH_8	cl22895	PRK01905.FASTA.hhm	PRK01905	99.4
Fis	Fis (factor for inversion stimulation) family transcriptional regulator	HF671_08330	ATH	Acidithiobacillus thiooxidans	VAN18-5	HTH_8	cl22895	0.00668833	HTH_8	cl22895	PRK01905.FASTA.hhm	PRK01905	99.4
Fis	Fis (factor for inversion stimulation) family transcriptional regulator	OFC50025.1	ATH	Acidithiobacillus thiooxidans	ZBY	HTH_8	cl22895	0.00668833	HTH_8	cl22895	PRK01905.FASTA.hhm	PRK01905	99.4
Fis	Fis (factor for inversion stimulation) family transcriptional regulator	HAP67_10295	ATH	Acidithiobacillus thiooxidans subsp. albertensis	No26	HTH_8	cl22895	0.00668833	HTH_8	cl22895	PRK01905.FASTA.hhm	PRK01905	99.4
Fis	Fis (factor for inversion stimulation) family transcriptional regulator	TQN49865.1	ATH	Acidithiobacillus thiooxidans	ATCC 19377, Illumina	HTH_8	cl22895	0.00668833	HTH_8	cl22895	PRK01905.FASTA.hhm	PRK01905	99.4
Fis	Fis (factor for inversion stimulation) family transcriptional regulator	WP_010641203.1	ATH	Acidithiobacillus thiooxidans	ATCC 19377, Sanger	HTH_8	cl22895	0.00668833	HTH_8	cl22895	PRK01905.FASTA.hhm	PRK01905	99.4
Fis	Fis (factor for inversion stimulation) family transcriptional regulator	WP_010641203.1	ATH	Acidithiobacillus thiooxidans	A01	HTH_8	cl22895	0.00668833	HTH_8	cl22895	PRK01905.FASTA.hhm	PRK01905	99.4
Fis	Fis (factor for inversion stimulation) family transcriptional regulator	WP_010641203.1	ATH	Acidithiobacillus thiooxidans subsp. albertensis	DSM 14366	HTH_8	cl22895	0.00668833	HTH_8	cl22895	PRK01905.FASTA.hhm	PRK01905	99.4
Fis	Fis (factor for inversion stimulation) family transcriptional regulator	WP_010641203.1	ATH	Acidithiobacillus thiooxidans	CLST	HTH_8	cl22895	0.00668833	HTH_8	cl22895	PRK01905.FASTA.hhm	PRK01905	99.4
Fis	Fis (factor for inversion stimulation) family transcriptional regulator	WP_010641203.1	ATH	Acidithiobacillus thiooxidans	Licanantay	HTH_8	cl22895	0.00668833	HTH_8	cl22895	PRK01905.FASTA.hhm	PRK01905	99.4
Fis	Fis (factor for inversion stimulation) family transcriptional regulator	OCX67908.1	ATH	Acidithiobacillus thiooxidans	A02	HTH_8	cl22895	0.00668833	HTH_8	cl22895	PRK01905.FASTA.hhm	PRK01905	99.4
Fis	Fis (factor for inversion stimulation) family transcriptional regulator	HER14_11880	ATH	Acidithiobacillus thiooxidans	ATCC 21835	HTH_8	cl22895	0.00668833	HTH_8	cl22895	PRK01905.FASTA.hhm	PRK01905	99.4
Fis	Fis (factor for inversion stimulation) family transcriptional regulator	HF669_11420	ATH	Acidithiobacillus thiooxidans	ATCC 8085	HTH_8	cl22895	0.00668833	HTH_8	cl22895	PRK01905.FASTA.hhm	PRK01905	99.4
Fis	Fis (factor for inversion stimulation) family transcriptional regulator	HAQ01_06660	ATH	Acidithiobacillus thiooxidans	BC51	HTH_8	cl22895	0.00668833	HTH_8	cl22895	PRK01905.FASTA.hhm	PRK01905	99.4
Fis	Fis (factor for inversion stimulation) family transcriptional regulator	HF670_01080	ATH	Acidithiobacillus thiooxidans	BN09-1	HTH_8	cl22895	0.00668833	HTH_8	cl22895	PRK01905.FASTA.hhm	PRK01905	99.4
Fis	Fis (factor for inversion stimulation) family transcriptional regulator	OCX69848.1	ATH	Acidithiobacillus thiooxidans	BY-02	HTH_8	cl22895	0.00668833	HTH_8	cl22895	PRK01905.FASTA.hhm	PRK01905	99.4
Fis	Fis (factor for inversion stimulation) family transcriptional regulator	OCX82198.1	ATH	Acidithiobacillus thiooxidans	DMC	HTH_8	cl22895	0.00668833	HTH_8	cl22895	PRK01905.FASTA.hhm	PRK01905	99.4
Fis	Fis (factor for inversion stimulation) family transcriptional regulator	HJG40_10490	ACO	Acidithiobacillus concretivorus	ATCC 19703	HTH_8	cl22895	1.36194e-12	HTH_8	cl22895	COG2901.FASTA.hhm	Fis	99.4
Fis	Fis (factor for inversion stimulation) family transcriptional regulator	HAP95_04600	ASU	Acidithiobacillus sulfurivorans	RW2	HTH_8	cl22895	8.73706e-14	HTH_8	cl22895	PRK01905.FASTA.hhm	PRK01905	99.4
Fis	Fis (factor for inversion stimulation) family transcriptional regulator	PKY11908.1	AMA	Acidithiobacillus marinus	SH	HTH_8	cl22895	9.81695e-16	HTH_8	cl22895	PRK01905.FASTA.hhm	PRK01905	99.6
Fis	Fis (factor for inversion stimulation) family transcriptional regulator	HHS34_06860	AMO	Acidithiobacillus monserratensis	GG1-14	HTH_8	cl22895	3.35633e-16	HTH_8	cl22895	PRK01905.FASTA.hhm	PRK01905	99.6
Fis	Fis (factor for inversion stimulation) family transcriptional regulator	AIA56558.1	FCA	Fervidacidithiobacillus caldus	ATCC 51756	HTH_8	cl22895	0.000449219	HTH_8	cl22895	PRK01905.FASTA.hhm	PRK01905	99.5
Fis	Fis (factor for inversion stimulation) family transcriptional regulator	OFC30392.1	FCA	Fervidacidithiobacillus caldus	DX	HTH_8	cl22895	0.000449219	HTH_8	cl22895	PRK01905.FASTA.hhm	PRK01905	99.5
Fis	Fis (factor for inversion stimulation) family transcriptional regulator	QER45196.1	FCA	Fervidacidithiobacillus caldus	MTH-04 2019	HTH_8	cl22895	0.000449219	HTH_8	cl22895	PRK01905.FASTA.hhm	PRK01905	99.5
Fis	Fis (factor for inversion stimulation) family transcriptional regulator	OFC60939.1	FCA	Fervidacidithiobacillus caldus	S1	HTH_8	cl22895	0.000449219	HTH_8	cl22895	PRK01905.FASTA.hhm	PRK01905	99.5
Fis	Fis (factor for inversion stimulation) family transcriptional regulator	OFC30715.1	FCA	Fervidacidithiobacillus caldus	ZBY	HTH_8	cl22895	0.000449219	HTH_8	cl22895	PRK01905.FASTA.hhm	PRK01905	99.5
Fis	Fis (factor for inversion stimulation) family transcriptional regulator	OFC36274.1	FCA	Fervidacidithiobacillus caldus	ZJ	HTH_8	cl22895	0.000449219	HTH_8	cl22895	PRK01905.FASTA.hhm	PRK01905	99.5
Fis	Fis (factor for inversion stimulation) family transcriptional regulator	AUW34104.1	FCA	Fervidacidithiobacillus caldus	MTH-04	HTH_8	cl22895	8.84934e-12	HTH_8	cl22895	COG2901.FASTA.hhm	Fis	99.3
Fis	Fis (factor for inversion stimulation) family transcriptional regulator	HF288_01640	FCA	Fervidacidithiobacillus caldus	MNG	HTH_8	cl22895	8.84934e-12	HTH_8	cl22895	COG2901.FASTA.hhm	Fis	99.3
Fis	Fis (factor for inversion stimulation) family transcriptional regulator	HAP99_04180	FCA	Fervidacidithiobacillus caldus	MELC5	HTH_8	cl22895	8.84934e-12	HTH_8	cl22895	COG2901.FASTA.hhm	Fis	99.3
Fis	Fis (factor for inversion stimulation) family transcriptional regulator	HAP96_05990	FCA	Fervidacidithiobacillus caldus	KU	HTH_8	cl22895	8.84934e-12	HTH_8	cl22895	COG2901.FASTA.hhm	Fis	99.3
Fis	Fis (factor for inversion stimulation) family transcriptional regulator	HAP98_14650	FCA	Fervidacidithiobacillus caldus	F	HTH_8	cl22895	8.84934e-12	HTH_8	cl22895	COG2901.FASTA.hhm	Fis	99.3
Fis	Fis (factor for inversion stimulation) family transcriptional regulator	HAQ00_07690	FCA	Fervidacidithiobacillus caldus	DSM 8584	HTH_8	cl22895	8.84934e-12	HTH_8	cl22895	COG2901.FASTA.hhm	Fis	99.3
Fis	Fis (factor for inversion stimulation) family transcriptional regulator	HAQ03_03125	FCA	Fervidacidithiobacillus caldus	CV18-1	HTH_8	cl22895	8.84934e-12	HTH_8	cl22895	COG2901.FASTA.hhm	Fis	99.3
Fis	Fis (factor for inversion stimulation) family transcriptional regulator	HF281_05510	FCA	Fervidacidithiobacillus caldus	6	HTH_8	cl22895	8.84934e-12	HTH_8	cl22895	COG2901.FASTA.hhm	Fis	99.3
Fis	Fis (factor for inversion stimulation) family transcriptional regulator	HAQ02_01480	FCA	Fervidacidithiobacillus caldus	VAN18-3	HTH_8	cl22895	8.84934e-12	HTH_8	cl22895	COG2901.FASTA.hhm	Fis	99.3
Fis	Fis (factor for inversion stimulation) family transcriptional regulator	AEK59515.1	FCA	Fervidacidithiobacillus caldus	SM-1	HTH_8	cl22895	8.84934e-12	HTH_8	cl22895	COG2901.FASTA.hhm	Fis	99.3
Fis	Fis (factor for inversion stimulation) family transcriptional regulator	HAP97_10095	FCA	Fervidacidithiobacillus caldus	BC13	HTH_8	cl22895	8.84934e-12	HTH_8	cl22895	COG2901.FASTA.hhm	Fis	99.3
Fis	Fis (factor for inversion stimulation) family transcriptional regulator	HFV02_13705	FCA	Fervidacidithiobacillus caldus	C-SH12	HTH_8	cl22895	8.84934e-12	HTH_8	cl22895	COG2901.FASTA.hhm	Fis	99.3
Fis	Fis (factor for inversion stimulation) family transcriptional regulator	HFU84_12775	ICO	Igneacidithiobacillus copahuensis	CV18-2	HTH_8	cl22895	1.06465e-11	HTH_8	cl22895	PRK01905.FASTA.hhm	PRK01905	99.2
Fis	Fis (factor for inversion stimulation) family transcriptional regulator	HFU87_07350	ICO	Igneacidithiobacillus copahuensis	CV18-3	HTH_8	cl22895	1.06465e-11	HTH_8	cl22895	PRK01905.FASTA.hhm	PRK01905	99.2
Fis	Fis (factor for inversion stimulation) family transcriptional regulator	HFQ13_05170	ICO	Igneacidithiobacillus copahuensis	VAN18-1	HTH_8	cl22895	1.06465e-11	HTH_8	cl22895	PRK01905.FASTA.hhm	PRK01905	99.2
Fis	Fis (factor for inversion stimulation) family transcriptional regulator	HFU75_12815	ICO	Igneacidithiobacillus copahuensis	VAN18-2	HTH_8	cl22895	1.06465e-11	HTH_8	cl22895	PRK01905.FASTA.hhm	PRK01905	99.2
Fis	Fis (factor for inversion stimulation) family transcriptional regulator	HFV00_00220	ICO	Igneacidithiobacillus copahuensis	VAN18-4	HTH_8	cl22895	1.06465e-11	HTH_8	cl22895	PRK01905.FASTA.hhm	PRK01905	99.2
Fis	Fis (factor for inversion stimulation) family transcriptional regulator	HFU97_05005	ICO	Igneacidithiobacillus copahuensis	BN09-2	HTH_8	cl22895	1.06465e-11	HTH_8	cl22895	PRK01905.FASTA.hhm	PRK01905	99.2
Fis	Fis (factor for inversion stimulation) family transcriptional regulator	HGE68070.1	IYE	Igneacidithiobacillus yellowstonensis	SpSt-908	HTH_8	cl22895	3.99557e-12	HTH_8	cl22895	PRK01905.FASTA.hhm	PRK01905	99.2
Fis	Fis (factor for inversion stimulation) family transcriptional regulator	RNF60179.1	AMS	Ambacidithiobacillus sulfuriphilus	CJ-2	HTH_8	cl22895	4.73644e-06	HTH_8	cl22895	PRK01905.FASTA.hhm	PRK01905	99.7
Fis	Fis (factor for inversion stimulation) family transcriptional regulator	WP_051181529.1	TTP	Thermithiobacillus tepidarius	DSM 3134	HTH_8	cl22895	3.67695e-07	HTH_8	cl22895	PRK01905.FASTA.hhm	PRK01905	99.8
HU	HU (Histone for the U93 strain) family DNA-binding protein	WP_163055851.1	AFE	Acidithiobacillus ferrooxidans	BY-3	HU	cd13831	7.87285e-27	HU	cd13831	cd13831.FASTA.hhm	HU	99.8
HU	HU (Histone for the U93 strain) family DNA-binding protein	EGQ62201.1	AFE	Acidithiobacillus ferrooxidans	GGI-221	HU	cd13831	1.13703e-11	HU	cd13831	cd13831.FASTA.hhm	HU	99.8
HU	HU (Histone for the U93 strain) family DNA-binding protein	EGQ63696.1	AFE	Acidithiobacillus ferrooxidans	GGI-221	HU	cd13831	1.65848e-31	HU	cd13831	cd13831.FASTA.hhm	HU	99.9
HU	HU (Histone for the U93 strain) family DNA-binding protein	ACK79339.1	AFE	Acidithiobacillus ferrooxidans	ATCC 23270	HU	cd13831	2.51747e-24	HU	cd13831	COG0776.FASTA.hhm	HimA	99.9
HU	HU (Histone for the U93 strain) family DNA-binding protein	PZD81940.1	AFE	Acidithiobacillus ferrooxidans	CCM 4253	HU	cd13831	2.51747e-24	HU	cd13831	COG0776.FASTA.hhm	HimA	99.9
HU	HU (Histone for the U93 strain) family DNA-binding protein	ACH83277.1	AFE	Acidithiobacillus ferrooxidans	ATCC 53993	HU	cd13831	2.51747e-24	HU	cd13831	COG0776.FASTA.hhm	HimA	99.9
HU	HU (Histone for the U93 strain) family DNA-binding protein	HF285_15825	AFE	Acidithiobacillus ferrooxidans	F221	HU	cd13831	1.81142e-24	HU	cd13831	COG0776.FASTA.hhm	HimA	99.9
HU	HU (Histone for the U93 strain) family DNA-binding protein	WP_012536433.1	AFE	Acidithiobacillus ferrooxidans	BY-3	HU	cd13831	2.51747e-24	HU	cd13831	COG0776.FASTA.hhm	HimA	99.9
HU	HU (Histone for the U93 strain) family DNA-binding protein	WP_012536433.1	AFE	Acidithiobacillus ferrooxidans	HEL18	HU	cd13831	2.51747e-24	HU	cd13831	COG0776.FASTA.hhm	HimA	99.9
HU	HU (Histone for the U93 strain) family DNA-binding protein	WP_012536433.1	AFE	Acidithiobacillus ferrooxidans	YQH-1	HU	cd13831	2.51747e-24	HU	cd13831	COG0776.FASTA.hhm	HimA	99.9
HU	HU (Histone for the U93 strain) family DNA-binding protein	HF282_09615	AFE	Acidithiobacillus ferrooxidans	COP1	HU	cd13831	2.51747e-24	HU	cd13831	COG0776.FASTA.hhm	HimA	99.9
HU	HU (Histone for the U93 strain) family DNA-binding protein	HF289_18255	AFE	Acidithiobacillus ferrooxidans	PQ505	HU	cd13831	2.51747e-24	HU	cd13831	COG0776.FASTA.hhm	HimA	99.9
HU	HU (Histone for the U93 strain) family DNA-binding protein	RRN85426.1	AFE	Acidithiobacillus ferrooxidans	RVS1	HU	cd13831	2.51747e-24	HU	cd13831	COG0776.FASTA.hhm	HimA	99.9
HU	HU (Histone for the U93 strain) family DNA-binding protein	HF283_13690	AFE	Acidithiobacillus ferrooxidans	S10	HU	cd13831	2.51747e-24	HU	cd13831	COG0776.FASTA.hhm	HimA	99.9
HU	HU (Histone for the U93 strain) family DNA-binding protein	HMI48_15015	AFE	Acidithiobacillus ferrooxidans	DSM 16786	HU	cd13831	2.51747e-24	HU	cd13831	COG0776.FASTA.hhm	HimA	99.9
HU	HU (Histone for the U93 strain) family DNA-binding protein	HF290_05150	AFE	Acidithiobacillus ferrooxidans	PQ506	HU	cd13831	2.51747e-24	HU	cd13831	COG0776.FASTA.hhm	HimA	99.9
HU	HU (Histone for the U93 strain) family DNA-binding protein	HMI48_04700	AFE	Acidithiobacillus ferrooxidans	DSM 16786	HU	cd13831	4.90374e-25	HU	cd13831	cd13831.FASTA.hhm	HU	99.8
HU	HU (Histone for the U93 strain) family DNA-binding protein	HF290_02625	AFE	Acidithiobacillus ferrooxidans	PQ506	HU	cd13831	1.35862e-24	HU	cd13831	cd13831.FASTA.hhm	HU	99.8
HU	HU (Histone for the U93 strain) family DNA-binding protein	WP_163057808.1	AFE	Acidithiobacillus ferrooxidans	BY-3	HU	cd13831	1.35862e-24	HU	cd13831	cd13831.FASTA.hhm	HU	99.8
HU	HU (Histone for the U93 strain) family DNA-binding protein	HF290_08000	AFE	Acidithiobacillus ferrooxidans	PQ506	HU	cd13831	6.60039e-26	HU	cd13831	cd13831.FASTA.hhm	HU	99.8
HU	HU (Histone for the U93 strain) family DNA-binding protein	HF289_17285	AFE	Acidithiobacillus ferrooxidans	PQ505	HU	cd13831	6.60039e-26	HU	cd13831	cd13831.FASTA.hhm	HU	99.8
HU	HU (Histone for the U93 strain) family DNA-binding protein	ACH83532.1	AFE	Acidithiobacillus ferrooxidans	ATCC 53993	HU	cd13831	1.55333e-15	HU	cd13831	cd13831.FASTA.hhm	HU	99.9
HU	HU (Histone for the U93 strain) family DNA-binding protein	WP_012536624.1	AFE	Acidithiobacillus ferrooxidans	BY-3	HU	cd13831	1.55333e-15	HU	cd13831	cd13831.FASTA.hhm	HU	99.9
HU	HU (Histone for the U93 strain) family DNA-binding protein	WP_012536624.1	AFE	Acidithiobacillus ferrooxidans	HEL18	HU	cd13831	1.55333e-15	HU	cd13831	cd13831.FASTA.hhm	HU	99.9
HU	HU (Histone for the U93 strain) family DNA-binding protein	WP_012536624.1	AFE	Acidithiobacillus ferrooxidans	YQH-1	HU	cd13831	1.55333e-15	HU	cd13831	cd13831.FASTA.hhm	HU	99.9
HU	HU (Histone for the U93 strain) family DNA-binding protein	HF282_15870	AFE	Acidithiobacillus ferrooxidans	COP1	HU	cd13831	1.55333e-15	HU	cd13831	cd13831.FASTA.hhm	HU	99.9
HU	HU (Histone for the U93 strain) family DNA-binding protein	HMI48_13715	AFE	Acidithiobacillus ferrooxidans	DSM 16786	HU	cd13831	1.55333e-15	HU	cd13831	cd13831.FASTA.hhm	HU	99.9
HU	HU (Histone for the U93 strain) family DNA-binding protein	HMI48_19290	AFE	Acidithiobacillus ferrooxidans	DSM 16786	HU	cd13831	1.55333e-15	HU	cd13831	cd13831.FASTA.hhm	HU	99.9
HU	HU (Histone for the U93 strain) family DNA-binding protein	HF290_10780	AFE	Acidithiobacillus ferrooxidans	PQ506	HU	cd13831	1.55333e-15	HU	cd13831	cd13831.FASTA.hhm	HU	99.9
HU	HU (Histone for the U93 strain) family DNA-binding protein	HF283_20360	AFE	Acidithiobacillus ferrooxidans	S10	HU	cd13831	1.55333e-15	HU	cd13831	cd13831.FASTA.hhm	HU	99.9
HU	HU (Histone for the U93 strain) family DNA-binding protein	ACK80433.1	AFE	Acidithiobacillus ferrooxidans	ATCC 23270	HU	cd13831	1.55333e-15	HU	cd13831	cd13831.FASTA.hhm	HU	99.9
HU	HU (Histone for the U93 strain) family DNA-binding protein	HF285_10175	AFE	Acidithiobacillus ferrooxidans	F221	HU	cd13831	1.55333e-15	HU	cd13831	cd13831.FASTA.hhm	HU	99.9
HU	HU (Histone for the U93 strain) family DNA-binding protein	HF289_03555	AFE	Acidithiobacillus ferrooxidans	PQ505	HU	cd13831	1.55333e-15	HU	cd13831	cd13831.FASTA.hhm	HU	99.9
HU	HU (Histone for the U93 strain) family DNA-binding protein	RRN84706.1	AFE	Acidithiobacillus ferrooxidans	RVS1	HU	cd13831	1.55333e-15	HU	cd13831	cd13831.FASTA.hhm	HU	99.9
HU	HU (Histone for the U93 strain) family DNA-binding protein	PZD81251.1	AFE	Acidithiobacillus ferrooxidans	CCM 4253	HU	cd13831	1.55333e-15	HU	cd13831	cd13831.FASTA.hhm	HU	99.9
HU	HU (Histone for the U93 strain) family DNA-binding protein	EGQ61230.1	AFE	Acidithiobacillus ferrooxidans	GGI-221	HU	cd13831	6.2795e-24	HU	cd13831	cd13831.FASTA.hhm	HU	99.7
HU	HU (Histone for the U93 strain) family DNA-binding protein	HF282_03810	AFE	Acidithiobacillus ferrooxidans	COP1	HU	cd13831	3.57175e-17	HU	cd13831	cd13831.FASTA.hhm	HU	99.9
HU	HU (Histone for the U93 strain) family DNA-binding protein	HF285_14155	AFE	Acidithiobacillus ferrooxidans	F221	HimA	COG0776	6.94183e-28	HimA	COG0776	COG0776.FASTA.hhm	HimA	99.9
HU	HU (Histone for the U93 strain) family DNA-binding protein	PZD81833.1	AFE	Acidithiobacillus ferrooxidans	CCM 4253	HU	cd13831	1.85164e-12	HU	cd13831	cd13831.FASTA.hhm	HU	99.8
HU	HU (Histone for the U93 strain) family DNA-binding protein	HF282_01270	AFE	Acidithiobacillus ferrooxidans	COP1	HU	cd13831	1.85164e-12	HU	cd13831	cd13831.FASTA.hhm	HU	99.8
HU	HU (Histone for the U93 strain) family DNA-binding protein	WP_054608783.1	AFE	Acidithiobacillus ferrooxidans	HEL18	HU	cd13831	1.85164e-12	HU	cd13831	cd13831.FASTA.hhm	HU	99.8
HU	HU (Histone for the U93 strain) family DNA-binding protein	WP_054608783.1	AFE	Acidithiobacillus ferrooxidans	YQH-1	HU	cd13831	1.85164e-12	HU	cd13831	cd13831.FASTA.hhm	HU	99.8
HU	HU (Histone for the U93 strain) family DNA-binding protein	HF282_03865	AFE	Acidithiobacillus ferrooxidans	COP1	HU_IHF	cl00257	1.60957	HU_IHF	cl00257	cd13831.FASTA.hhm	HU	96.6
HU	HU (Histone for the U93 strain) family DNA-binding protein	HF292_12830	AFG	Acidithiobacillus ferruginosus	CF3	HU	cd13831	1.35621e-23	HU	cd13831	cd13831.FASTA.hhm	HU	99.8
HU	HU (Histone for the U93 strain) family DNA-binding protein	HF292_07070	AFG	Acidithiobacillus ferruginosus	CF3	HU	cd13831	6.82245e-36	HU	cd13831	COG0776.FASTA.hhm	HimA	99.9
HU	HU (Histone for the U93 strain) family DNA-binding protein	HF292_03540	AFG	Acidithiobacillus ferruginosus	CF3	HimA	COG0776	8.36315e-18	HimA	COG0776	COG0776.FASTA.hhm	HimA	99.9
HU	HU (Histone for the U93 strain) family DNA-binding protein	RBL99175.1	AFD	Acidithiobacillus ferridurans	IO-2C	HU	cd13831	2.5323e-12	HU	cd13831	cd13831.FASTA.hhm	HU	99.8
HU	HU (Histone for the U93 strain) family DNA-binding protein	HF639_03655	AFD	Acidithiobacillus ferridurans	DSM 9465	HU	cd13831	2.51747e-24	HU	cd13831	COG0776.FASTA.hhm	HimA	99.9
HU	HU (Histone for the U93 strain) family DNA-binding protein	HF668_12610	AFD	Acidithiobacillus ferridurans	Riv11	HU	cd13831	2.51747e-24	HU	cd13831	COG0776.FASTA.hhm	HimA	99.9
HU	HU (Histone for the U93 strain) family DNA-binding protein	HF641_04935	AFD	Acidithiobacillus ferridurans	MEL3	HU	cd13831	2.51747e-24	HU	cd13831	COG0776.FASTA.hhm	HimA	99.9
HU	HU (Histone for the U93 strain) family DNA-binding protein	BBF65916.1	AFD	Acidithiobacillus ferridurans	JCM 18981	HU	cd13831	2.51747e-24	HU	cd13831	COG0776.FASTA.hhm	HimA	99.9
HU	HU (Histone for the U93 strain) family DNA-binding protein	HF568_12990	AFD	Acidithiobacillus ferridurans	DSM 583	HU	cd13831	2.51747e-24	HU	cd13831	COG0776.FASTA.hhm	HimA	99.9
HU	HU (Histone for the U93 strain) family DNA-binding protein	HF563_12085	AFD	Acidithiobacillus ferridurans	B5	HU	cd13831	2.51747e-24	HU	cd13831	COG0776.FASTA.hhm	HimA	99.9
HU	HU (Histone for the U93 strain) family DNA-binding protein	HF561_01595	AFD	Acidithiobacillus ferridurans	ATCC 33020	HU	cd13831	2.51747e-24	HU	cd13831	COG0776.FASTA.hhm	HimA	99.9
HU	HU (Histone for the U93 strain) family DNA-binding protein	QFG78119.1	AFD	Acidithiobacillus ferridurans	AMD consortium	HU	cd13831	2.51747e-24	HU	cd13831	COG0776.FASTA.hhm	HimA	99.9
HU	HU (Histone for the U93 strain) family DNA-binding protein	RBM00867.1	AFD	Acidithiobacillus ferridurans	IO-2C	HU	cd13831	2.51747e-24	HU	cd13831	COG0776.FASTA.hhm	HimA	99.9
HU	HU (Histone for the U93 strain) family DNA-binding protein	BBF66399.1	AFD	Acidithiobacillus ferridurans	JCM 18981	HU	cd13831	2.44477e-22	HU	cd13831	cd13831.FASTA.hhm	HU	99.7
HU	HU (Histone for the U93 strain) family DNA-binding protein	HF639_04745	AFD	Acidithiobacillus ferridurans	DSM 9465	HU	cd13831	2.44477e-22	HU	cd13831	cd13831.FASTA.hhm	HU	99.7
HU	HU (Histone for the U93 strain) family DNA-binding protein	HF568_01670	AFD	Acidithiobacillus ferridurans	DSM 583	HU	cd13831	2.44477e-22	HU	cd13831	cd13831.FASTA.hhm	HU	99.7
HU	HU (Histone for the U93 strain) family DNA-binding protein	HF561_12705	AFD	Acidithiobacillus ferridurans	ATCC 33020	HU	cd13831	2.44477e-22	HU	cd13831	cd13831.FASTA.hhm	HU	99.7
HU	HU (Histone for the U93 strain) family DNA-binding protein	RBM03642.1	AFD	Acidithiobacillus ferridurans	IO-2C	HU	cd13831	1.55333e-15	HU	cd13831	cd13831.FASTA.hhm	HU	99.9
HU	HU (Histone for the U93 strain) family DNA-binding protein	BBF66374.1	AFD	Acidithiobacillus ferridurans	JCM 18981	HU	cd13831	1.11688e-20	HU	cd13831	cd13831.FASTA.hhm	HU	99.7
HU	HU (Histone for the U93 strain) family DNA-binding protein	HF639_04705	AFD	Acidithiobacillus ferridurans	DSM 9465	HU	cd13831	1.11688e-20	HU	cd13831	cd13831.FASTA.hhm	HU	99.7
HU	HU (Histone for the U93 strain) family DNA-binding protein	HF568_07675	AFD	Acidithiobacillus ferridurans	DSM 583	HU	cd13831	1.11688e-20	HU	cd13831	cd13831.FASTA.hhm	HU	99.7
HU	HU (Histone for the U93 strain) family DNA-binding protein	HF668_04565	AFD	Acidithiobacillus ferridurans	Riv11	HU	cd13831	1.55333e-15	HU	cd13831	cd13831.FASTA.hhm	HU	99.9
HU	HU (Histone for the U93 strain) family DNA-binding protein	HF641_01510	AFD	Acidithiobacillus ferridurans	MEL3	HU	cd13831	1.05842e-15	HU	cd13831	cd13831.FASTA.hhm	HU	99.9
HU	HU (Histone for the U93 strain) family DNA-binding protein	BBF66183.1	AFD	Acidithiobacillus ferridurans	JCM 18981	HU	cd13831	1.05842e-15	HU	cd13831	cd13831.FASTA.hhm	HU	99.9
HU	HU (Histone for the U93 strain) family DNA-binding protein	HF639_04810	AFD	Acidithiobacillus ferridurans	DSM 9465	HU	cd13831	1.05842e-15	HU	cd13831	cd13831.FASTA.hhm	HU	99.9
HU	HU (Histone for the U93 strain) family DNA-binding protein	HF568_01445	AFD	Acidithiobacillus ferridurans	DSM 583	HU	cd13831	1.05842e-15	HU	cd13831	cd13831.FASTA.hhm	HU	99.9
HU	HU (Histone for the U93 strain) family DNA-binding protein	HF561_02105	AFD	Acidithiobacillus ferridurans	ATCC 33020	HU	cd13831	1.05842e-15	HU	cd13831	cd13831.FASTA.hhm	HU	99.9
HU	HU (Histone for the U93 strain) family DNA-binding protein	QFG79014.1	AFD	Acidithiobacillus ferridurans	AMD consortium	HU	cd13831	1.55333e-15	HU	cd13831	cd13831.FASTA.hhm	HU	99.9
HU	HU (Histone for the U93 strain) family DNA-binding protein	QFG78352.1	AFD	Acidithiobacillus ferridurans	AMD consortium	HU	cd13831	1.55333e-15	HU	cd13831	cd13831.FASTA.hhm	HU	99.9
HU	HU (Histone for the U93 strain) family DNA-binding protein	HF561_03865	AFD	Acidithiobacillus ferridurans	ATCC 33020	HU	cd13831	1.11688e-20	HU	cd13831	cd13831.FASTA.hhm	HU	99.7
HU	HU (Histone for the U93 strain) family DNA-binding protein	HF641_14195	AFD	Acidithiobacillus ferridurans	MEL3	HU	cd13831	1.8935e-16	HU	cd13831	cd13831.FASTA.hhm	HU	99.9
HU	HU (Histone for the U93 strain) family DNA-binding protein	HF563_10035	AFD	Acidithiobacillus ferridurans	B5	HU	cd13831	1.8935e-16	HU	cd13831	cd13831.FASTA.hhm	HU	99.9
HU	HU (Histone for the U93 strain) family DNA-binding protein	HF668_14675	AFD	Acidithiobacillus ferridurans	Riv11	HU	cd13831	2.90356e-16	HU	cd13831	cd13831.FASTA.hhm	HU	99.9
HU	HU (Histone for the U93 strain) family DNA-binding protein	RBL99163.1	AFD	Acidithiobacillus ferridurans	IO-2C	HU	cd13831	1.40577e-27	HU	cd13831	cd13831.FASTA.hhm	HU	99.8
HU	HU (Histone for the U93 strain) family DNA-binding protein	BBF64785.1	AFD	Acidithiobacillus ferridurans	JCM 18981	HimA	COG0776	2.85303e-27	HimA	COG0776	COG0776.FASTA.hhm	HimA	99.8
HU	HU (Histone for the U93 strain) family DNA-binding protein	HF641_11555	AFD	Acidithiobacillus ferridurans	MEL3	HimA	COG0776	5.04342e-27	HimA	COG0776	COG0776.FASTA.hhm	HimA	99.8
HU	HU (Histone for the U93 strain) family DNA-binding protein	RBL98682.1	AFD	Acidithiobacillus ferridurans	IO-2C	HimA	COG0776	5.04342e-27	HimA	COG0776	COG0776.FASTA.hhm	HimA	99.8
HU	HU (Histone for the U93 strain) family DNA-binding protein	HF668_02840	AFD	Acidithiobacillus ferridurans	Riv11	HimA	COG0776	2.85303e-27	HimA	COG0776	COG0776.FASTA.hhm	HimA	99.8
HU	HU (Histone for the U93 strain) family DNA-binding protein	QFG79678.1	AFD	Acidithiobacillus ferridurans	AMD consortium	HimA	COG0776	2.85303e-27	HimA	COG0776	COG0776.FASTA.hhm	HimA	99.8
HU	HU (Histone for the U93 strain) family DNA-binding protein	HF563_16075	AFD	Acidithiobacillus ferridurans	B5	HimA	COG0776	2.85303e-27	HimA	COG0776	COG0776.FASTA.hhm	HimA	99.8
HU	HU (Histone for the U93 strain) family DNA-binding protein	HF561_08325	AFD	Acidithiobacillus ferridurans	ATCC 33020	HimA	COG0776	2.85303e-27	HimA	COG0776	COG0776.FASTA.hhm	HimA	99.8
HU	HU (Histone for the U93 strain) family DNA-binding protein	HF568_14195	AFD	Acidithiobacillus ferridurans	DSM 583	HimA	COG0776	2.85303e-27	HimA	COG0776	COG0776.FASTA.hhm	HimA	99.8
HU	HU (Histone for the U93 strain) family DNA-binding protein	HF639_08260	AFD	Acidithiobacillus ferridurans	DSM 9465	HimA	COG0776	2.85303e-27	HimA	COG0776	COG0776.FASTA.hhm	HimA	99.8
HU	HU (Histone for the U93 strain) family DNA-binding protein	HF561_00150	AFD	Acidithiobacillus ferridurans	ATCC 33020	HU	cd13831	3.61644e-31	HU	cd13831	cd13831.FASTA.hhm	HU	99.9
HU	HU (Histone for the U93 strain) family DNA-binding protein	HF639_04100	AFD	Acidithiobacillus ferridurans	DSM 9465	HU	cd13831	3.61644e-31	HU	cd13831	cd13831.FASTA.hhm	HU	99.9
HU	HU (Histone for the U93 strain) family DNA-binding protein	HF568_16730	AFD	Acidithiobacillus ferridurans	DSM 583	HU	cd13831	3.61644e-31	HU	cd13831	cd13831.FASTA.hhm	HU	99.9
HU	HU (Histone for the U93 strain) family DNA-binding protein	OYV72134.1	AFP	Acidithiobacillus ferriphilus	21-59-9	HU	cd13831	2.20119e-13	HU	cd13831	cd13831.FASTA.hhm	HU	99.8
HU	HU (Histone for the U93 strain) family DNA-binding protein	HF928_02395	AFP	Acidithiobacillus ferriphilus	ST2	HU	cd13831	4.37914e-13	HU	cd13831	cd13831.FASTA.hhm	HU	99.8
HU	HU (Histone for the U93 strain) family DNA-binding protein	OAP92616.1	AFP	Acidithiobacillus ferriphilus	BY0502	HU	cd13831	1.02005e-23	HU	cd13831	cd13831.FASTA.hhm	HU	99.8
HU	HU (Histone for the U93 strain) family DNA-binding protein	HF918_08670	AFP	Acidithiobacillus ferriphilus	C52	HU	cd13831	1.35621e-23	HU	cd13831	cd13831.FASTA.hhm	HU	99.8
HU	HU (Histone for the U93 strain) family DNA-binding protein	HF918_07400	AFP	Acidithiobacillus ferriphilus	C52	HU	cd13831	2.36019e-34	HU	cd13831	COG0776.FASTA.hhm	HimA	99.9
HU	HU (Histone for the U93 strain) family DNA-binding protein	HF921_00270	AFP	Acidithiobacillus ferriphilus	DSM 100412	HU	cd13831	2.36019e-34	HU	cd13831	COG0776.FASTA.hhm	HimA	99.9
HU	HU (Histone for the U93 strain) family DNA-binding protein	HF923_07740	AFP	Acidithiobacillus ferriphilus	R1	HU	cd13831	2.36019e-34	HU	cd13831	COG0776.FASTA.hhm	HimA	99.9
HU	HU (Histone for the U93 strain) family DNA-binding protein	HF920_00520	AFP	Acidithiobacillus ferriphilus	A4	HU	cd13831	2.36019e-34	HU	cd13831	COG0776.FASTA.hhm	HimA	99.9
HU	HU (Histone for the U93 strain) family DNA-binding protein	HAP93_09530	AFP	Acidithiobacillus ferriphilus	Malay	HU	cd13831	2.36019e-34	HU	cd13831	COG0776.FASTA.hhm	HimA	99.9
HU	HU (Histone for the U93 strain) family DNA-binding protein	OYV81571.1	AFP	Acidithiobacillus ferriphilus	21-59-9	HU	cd13831	5.92398e-24	HU	cd13831	cd13831.FASTA.hhm	HU	99.9
HU	HU (Histone for the U93 strain) family DNA-binding protein	HF925_02885	AFP	Acidithiobacillus ferriphilus	Riv13	HU	cd13831	2.36019e-34	HU	cd13831	COG0776.FASTA.hhm	HimA	99.9
HU	HU (Histone for the U93 strain) family DNA-binding protein	HF928_04065	AFP	Acidithiobacillus ferriphilus	ST2	HU	cd13831	2.36019e-34	HU	cd13831	COG0776.FASTA.hhm	HimA	99.9
HU	HU (Histone for the U93 strain) family DNA-binding protein	HF918_01875	AFP	Acidithiobacillus ferriphilus	C52	HU	cd13831	2.22777e-14	HU	cd13831	cd13831.FASTA.hhm	HU	99.8
HU	HU (Histone for the U93 strain) family DNA-binding protein	HAP93_02200	AFP	Acidithiobacillus ferriphilus	Malay	HU	cd13831	3.57175e-17	HU	cd13831	cd13831.FASTA.hhm	HU	99.9
HU	HU (Histone for the U93 strain) family DNA-binding protein	HF920_05035	AFP	Acidithiobacillus ferriphilus	A4	HU	cd13831	6.97452e-33	HU	cd13831	cd13831.FASTA.hhm	HU	99.9
HU	HU (Histone for the U93 strain) family DNA-binding protein	OYV75063.1	AFP	Acidithiobacillus ferriphilus	21-59-9	HU	cd13831	6.97452e-33	HU	cd13831	cd13831.FASTA.hhm	HU	99.9
HU	HU (Histone for the U93 strain) family DNA-binding protein	HF923_10680	AFP	Acidithiobacillus ferriphilus	R1	HU	cd13831	6.97452e-33	HU	cd13831	cd13831.FASTA.hhm	HU	99.9
HU	HU (Histone for the U93 strain) family DNA-binding protein	HAP93_02135	AFP	Acidithiobacillus ferriphilus	Malay	HU_IHF	cl00257	1.60957	HU_IHF	cl00257	cd13831.FASTA.hhm	HU	96.6
HU	HU (Histone for the U93 strain) family DNA-binding protein	SMH66733.1	AFV	Acidithiobacillus ferrivorans	PRJEB5721	HU	cd13831	8.22503e-25	HU	cd13831	cd13831.FASTA.hhm	HU	99.8
HU	HU (Histone for the U93 strain) family DNA-binding protein	OFA15675.1	AFV	Acidithiobacillus ferrivorans	PQ33	HU	cd13831	1.90816e-24	HU	cd13831	cd13831.FASTA.hhm	HU	99.8
HU	HU (Histone for the U93 strain) family DNA-binding protein	AEM46950.1	AFV	Acidithiobacillus ferrivorans	SS3	HU	cd13831	1.90816e-24	HU	cd13831	cd13831.FASTA.hhm	HU	99.8
HU	HU (Histone for the U93 strain) family DNA-binding protein	HF929_13590	AFV	Acidithiobacillus ferrivorans	ACH	HU	cd13831	8.29766e-25	HU	cd13831	cd13831.FASTA.hhm	HU	99.8
HU	HU (Histone for the U93 strain) family DNA-binding protein	AEM49080.1	AFV	Acidithiobacillus ferrivorans	SS3	HU	cd13831	5.16577e-24	HU	cd13831	cd13831.FASTA.hhm	HU	99.8
HU	HU (Histone for the U93 strain) family DNA-binding protein	HAP94_11945	AFV	Acidithiobacillus ferrivorans	DSM 22755	HU	cd13831	1.35621e-23	HU	cd13831	cd13831.FASTA.hhm	HU	99.8
HU	HU (Histone for the U93 strain) family DNA-binding protein	CDQ11761.1	AFV	Acidithiobacillus ferrivorans	CF27	HU	cd13831	8.22503e-25	HU	cd13831	cd13831.FASTA.hhm	HU	99.8
HU	HU (Histone for the U93 strain) family DNA-binding protein	OCB02499.1	AFV	Acidithiobacillus ferrivorans	YL15	HU	cd13831	5.92398e-24	HU	cd13831	cd13831.FASTA.hhm	HU	99.9
HU	HU (Histone for the U93 strain) family DNA-binding protein	AEM47554.1	AFV	Acidithiobacillus ferrivorans	SS3	HU	cd13831	5.92398e-24	HU	cd13831	cd13831.FASTA.hhm	HU	99.9
HU	HU (Histone for the U93 strain) family DNA-binding protein	SMH64096.1	AFV	Acidithiobacillus ferrivorans	PRJEB5721	HU	cd13831	5.92398e-24	HU	cd13831	cd13831.FASTA.hhm	HU	99.9
HU	HU (Histone for the U93 strain) family DNA-binding protein	OFA15034.1	AFV	Acidithiobacillus ferrivorans	PQ33	HU	cd13831	5.92398e-24	HU	cd13831	cd13831.FASTA.hhm	HU	99.9
HU	HU (Histone for the U93 strain) family DNA-binding protein	CDQ10137.1	AFV	Acidithiobacillus ferrivorans	CF27	HU	cd13831	5.92398e-24	HU	cd13831	cd13831.FASTA.hhm	HU	99.9
HU	HU (Histone for the U93 strain) family DNA-binding protein	HF929_06180	AFV	Acidithiobacillus ferrivorans	ACH	HU	cd13831	5.92398e-24	HU	cd13831	cd13831.FASTA.hhm	HU	99.9
HU	HU (Histone for the U93 strain) family DNA-binding protein	HAP94_09265	AFV	Acidithiobacillus ferrivorans	DSM 22755	HU	cd13831	5.92398e-24	HU	cd13831	cd13831.FASTA.hhm	HU	99.9
HU	HU (Histone for the U93 strain) family DNA-binding protein	HAP94_15215	AFV	Acidithiobacillus ferrivorans	DSM 22755	HU	cd13831	1.40742e-15	HU	cd13831	cd13831.FASTA.hhm	HU	99.8
HU	HU (Histone for the U93 strain) family DNA-binding protein	HAP94_02060	AFV	Acidithiobacillus ferrivorans	DSM 22755	Bac_DNA_binding	pfam00216	4.65055e-24	Bac_DNA_binding	pfam00216	pfam00216.FASTA.hhm	Bac_DNA_binding	99.8
HU	HU (Histone for the U93 strain) family DNA-binding protein	CDQ09169.1	AFV	Acidithiobacillus ferrivorans	CF27	HU	cd13831	1.999e-34	HU	cd13831	cd13831.FASTA.hhm	HU	99.9
HU	HU (Histone for the U93 strain) family DNA-binding protein	SMH64839.1	AFV	Acidithiobacillus ferrivorans	PRJEB5721	HU	cd13831	1.999e-34	HU	cd13831	cd13831.FASTA.hhm	HU	99.9
HU	HU (Histone for the U93 strain) family DNA-binding protein	NDU43028.1	AFN	Acidithiobacillus ferrianus	MG	HU	cd13831	3.34358e-36	HU	cd13831	cd13831.FASTA.hhm	HU	99.9
HU	HU (Histone for the U93 strain) family DNA-binding protein	TQN51988.1	ATH	Acidithiobacillus thiooxidans	ATCC 19377, Illumina	HU	cd13831	6.6122e-20	HU	cd13831	cd13831.FASTA.hhm	HU	99.9
HU	HU (Histone for the U93 strain) family DNA-binding protein	HF670_13560	ATH	Acidithiobacillus thiooxidans	BN09-1	HU	cd13831	6.6122e-20	HU	cd13831	cd13831.FASTA.hhm	HU	99.9
HU	HU (Histone for the U93 strain) family DNA-binding protein	WP_141565831.1	ATH	Acidithiobacillus thiooxidans	ATCC 19377, Sanger	HU	cd13831	1.32861e-18	HU	cd13831	cd13831.FASTA.hhm	HU	99.9
HU	HU (Histone for the U93 strain) family DNA-binding protein	HAQ01_01720	ATH	Acidithiobacillus thiooxidans	BC51	HU	cd13831	3.93865e-16	HU	cd13831	cd13831.FASTA.hhm	HU	99.8
HU	HU (Histone for the U93 strain) family DNA-binding protein	HAP67_08590	ATH	Acidithiobacillus thiooxidans subsp. albertensis	No26	HU	cd13831	7.87837e-31	HU	cd13831	cd13831.FASTA.hhm	HU	99.9
HU	HU (Histone for the U93 strain) family DNA-binding protein	OCX87445.1	ATH	Acidithiobacillus thiooxidans	GD1-3	HU	cd13831	4.26073e-23	HU	cd13831	cd13831.FASTA.hhm	HU	99.8
HU	HU (Histone for the U93 strain) family DNA-binding protein	OCX72449.1	ATH	Acidithiobacillus thiooxidans	DXS-W	HU	cd13831	4.26073e-23	HU	cd13831	cd13831.FASTA.hhm	HU	99.8
HU	HU (Histone for the U93 strain) family DNA-binding protein	OCX71677.1	ATH	Acidithiobacillus thiooxidans	A02	HU	cd13831	8.69713e-35	HU	cd13831	PRK10664.FASTA.hhm	PRK10664	99.9
HU	HU (Histone for the U93 strain) family DNA-binding protein	WP_024892767.1	ATH	Acidithiobacillus thiooxidans	A01	HU	cd13831	8.69713e-35	HU	cd13831	PRK10664.FASTA.hhm	PRK10664	99.9
HU	HU (Histone for the U93 strain) family DNA-binding protein	WP_024892767.1	ATH	Acidithiobacillus thiooxidans subsp. albertensis	DSM 14366	HU	cd13831	8.69713e-35	HU	cd13831	PRK10664.FASTA.hhm	PRK10664	99.9
HU	HU (Histone for the U93 strain) family DNA-binding protein	WP_024892767.1	ATH	Acidithiobacillus thiooxidans	CLST	HU	cd13831	8.69713e-35	HU	cd13831	PRK10664.FASTA.hhm	PRK10664	99.9
HU	HU (Histone for the U93 strain) family DNA-binding protein	WP_024892767.1	ATH	Acidithiobacillus thiooxidans	Licanantay	HU	cd13831	8.69713e-35	HU	cd13831	PRK10664.FASTA.hhm	PRK10664	99.9
HU	HU (Histone for the U93 strain) family DNA-binding protein	QFX96617.1	ATH	Acidithiobacillus thiooxidans	ATCC 19377, closed PacBio	HU	cd13831	8.69713e-35	HU	cd13831	PRK10664.FASTA.hhm	PRK10664	99.9
HU	HU (Histone for the U93 strain) family DNA-binding protein	TQN50872.1	ATH	Acidithiobacillus thiooxidans	ATCC 19377, Illumina	HU	cd13831	8.69713e-35	HU	cd13831	PRK10664.FASTA.hhm	PRK10664	99.9
HU	HU (Histone for the U93 strain) family DNA-binding protein	HAP67_01030	ATH	Acidithiobacillus thiooxidans subsp. albertensis	No26	HU	cd13831	8.69713e-35	HU	cd13831	PRK10664.FASTA.hhm	PRK10664	99.9
HU	HU (Histone for the U93 strain) family DNA-binding protein	OCX74245.1	ATH	Acidithiobacillus thiooxidans	DXS-W	HU	cd13831	8.69713e-35	HU	cd13831	PRK10664.FASTA.hhm	PRK10664	99.9
HU	HU (Histone for the U93 strain) family DNA-binding protein	OCX87744.1	ATH	Acidithiobacillus thiooxidans	GD1-3	HU	cd13831	8.69713e-35	HU	cd13831	PRK10664.FASTA.hhm	PRK10664	99.9
HU	HU (Histone for the U93 strain) family DNA-binding protein	OCX77781.1	ATH	Acidithiobacillus thiooxidans	DMC	HU	cd13831	8.69713e-35	HU	cd13831	PRK10664.FASTA.hhm	PRK10664	99.9
HU	HU (Histone for the U93 strain) family DNA-binding protein	HER14_10610	ATH	Acidithiobacillus thiooxidans	ATCC 21835	HU	cd13831	8.69713e-35	HU	cd13831	PRK10664.FASTA.hhm	PRK10664	99.9
HU	HU (Histone for the U93 strain) family DNA-binding protein	HF669_13320	ATH	Acidithiobacillus thiooxidans	ATCC 8085	HU	cd13831	8.69713e-35	HU	cd13831	PRK10664.FASTA.hhm	PRK10664	99.9
HU	HU (Histone for the U93 strain) family DNA-binding protein	OCX86876.1	ATH	Acidithiobacillus thiooxidans	JYC-17	HU	cd13831	8.69713e-35	HU	cd13831	PRK10664.FASTA.hhm	PRK10664	99.9
HU	HU (Histone for the U93 strain) family DNA-binding protein	HAQ01_15685	ATH	Acidithiobacillus thiooxidans	BC51	HU	cd13831	8.69713e-35	HU	cd13831	PRK10664.FASTA.hhm	PRK10664	99.9
HU	HU (Histone for the U93 strain) family DNA-binding protein	HF670_03515	ATH	Acidithiobacillus thiooxidans	BN09-1	HU	cd13831	8.69713e-35	HU	cd13831	PRK10664.FASTA.hhm	PRK10664	99.9
HU	HU (Histone for the U93 strain) family DNA-binding protein	OCX74407.1	ATH	Acidithiobacillus thiooxidans	BY-02	HU	cd13831	8.69713e-35	HU	cd13831	PRK10664.FASTA.hhm	PRK10664	99.9
HU	HU (Histone for the U93 strain) family DNA-binding protein	HF673_00275	ATH	Acidithiobacillus thiooxidans	ATCC 15494	HU	cd13831	8.69713e-35	HU	cd13831	PRK10664.FASTA.hhm	PRK10664	99.9
HU	HU (Histone for the U93 strain) family DNA-binding protein	HF671_14665	ATH	Acidithiobacillus thiooxidans	VAN18-5	HU	cd13831	8.69713e-35	HU	cd13831	PRK10664.FASTA.hhm	PRK10664	99.9
HU	HU (Histone for the U93 strain) family DNA-binding protein	OFC49660.1	ATH	Acidithiobacillus thiooxidans	ZBY	HU	cd13831	8.69713e-35	HU	cd13831	PRK10664.FASTA.hhm	PRK10664	99.9
HU	HU (Histone for the U93 strain) family DNA-binding protein	HF671_03745	ATH	Acidithiobacillus thiooxidans	VAN18-5	HU	cd13831	4.35231e-22	HU	cd13831	cd13831.FASTA.hhm	HU	99.8
HU	HU (Histone for the U93 strain) family DNA-binding protein	OCX77449.1	ATH	Acidithiobacillus thiooxidans	A02	HU	cd13831	1.30485e-28	HU	cd13831	cd13831.FASTA.hhm	HU	99.9
HU	HU (Histone for the U93 strain) family DNA-binding protein	WP_024895491.1	ATH	Acidithiobacillus thiooxidans	A01	HU	cd13831	1.30485e-28	HU	cd13831	cd13831.FASTA.hhm	HU	99.9
HU	HU (Histone for the U93 strain) family DNA-binding protein	OCX72102.1	ATH	Acidithiobacillus thiooxidans	DXS-W	HU	cd13831	1.85244e-16	HU	cd13831	cd13831.FASTA.hhm	HU	99.9
HU	HU (Histone for the U93 strain) family DNA-binding protein	OCX86451.1	ATH	Acidithiobacillus thiooxidans	GD1-3	HU	cd13831	1.85244e-16	HU	cd13831	cd13831.FASTA.hhm	HU	99.9
HU	HU (Histone for the U93 strain) family DNA-binding protein	OCX79258.1	ATH	Acidithiobacillus thiooxidans	BY-02	HU	cd13831	1.30485e-28	HU	cd13831	cd13831.FASTA.hhm	HU	99.9
HU	HU (Histone for the U93 strain) family DNA-binding protein	WP_081576844.1	ATH	Acidithiobacillus thiooxidans	CLST	HU	cd13831	3.46262e-18	HU	cd13831	cd13831.FASTA.hhm	HU	99.9
HU	HU (Histone for the U93 strain) family DNA-binding protein	OCX85576.1	ATH	Acidithiobacillus thiooxidans	DMC	HU	cd13831	1.30485e-28	HU	cd13831	cd13831.FASTA.hhm	HU	99.9
HU	HU (Histone for the U93 strain) family DNA-binding protein	OFC42395.1	ATH	Acidithiobacillus thiooxidans	ZBY	HU	cd13831	1.30485e-28	HU	cd13831	cd13831.FASTA.hhm	HU	99.9
HU	HU (Histone for the U93 strain) family DNA-binding protein	OCX84099.1	ATH	Acidithiobacillus thiooxidans	JYC-17	HU	cd13831	1.30485e-28	HU	cd13831	cd13831.FASTA.hhm	HU	99.9
HU	HU (Histone for the U93 strain) family DNA-binding protein	WP_031568610.1	ATH	Acidithiobacillus thiooxidans	Licanantay	HU	cd13831	8.06647e-12	HU	cd13831	cd13831.FASTA.hhm	HU	99.7
HU	HU (Histone for the U93 strain) family DNA-binding protein	WP_075323093.1	ATH	Acidithiobacillus thiooxidans subsp. albertensis	DSM 14366	HU	cd13831	9.4946e-30	HU	cd13831	cd13831.FASTA.hhm	HU	99.9
HU	HU (Histone for the U93 strain) family DNA-binding protein	QFX97720.1	ATH	Acidithiobacillus thiooxidans	ATCC 19377, closed PacBio	HU	cd13831	2.81095e-28	HU	cd13831	cd13831.FASTA.hhm	HU	99.9
HU	HU (Histone for the U93 strain) family DNA-binding protein	HF671_06625	ATH	Acidithiobacillus thiooxidans	VAN18-5	HU	cd13831	2.81095e-28	HU	cd13831	cd13831.FASTA.hhm	HU	99.9
HU	HU (Histone for the U93 strain) family DNA-binding protein	HAP67_08195	ATH	Acidithiobacillus thiooxidans subsp. albertensis	No26	HU	cd13831	2.81095e-28	HU	cd13831	cd13831.FASTA.hhm	HU	99.9
HU	HU (Histone for the U93 strain) family DNA-binding protein	HF673_08975	ATH	Acidithiobacillus thiooxidans	ATCC 15494	HU	cd13831	2.81095e-28	HU	cd13831	cd13831.FASTA.hhm	HU	99.9
HU	HU (Histone for the U93 strain) family DNA-binding protein	WP_031573893.1	ATH	Acidithiobacillus thiooxidans	CLST	HU	cd13831	2.81095e-28	HU	cd13831	cd13831.FASTA.hhm	HU	99.9
HU	HU (Histone for the U93 strain) family DNA-binding protein	WP_031573893.1	ATH	Acidithiobacillus thiooxidans	Licanantay	HU	cd13831	2.81095e-28	HU	cd13831	cd13831.FASTA.hhm	HU	99.9
HU	HU (Histone for the U93 strain) family DNA-binding protein	TQN51143.1	ATH	Acidithiobacillus thiooxidans	ATCC 19377, Illumina	HU	cd13831	4.97212e-29	HU	cd13831	cd13831.FASTA.hhm	HU	99.9
HU	HU (Histone for the U93 strain) family DNA-binding protein	OCX75651.1	ATH	Acidithiobacillus thiooxidans	DXS-W	HU	cd13831	4.0371e-30	HU	cd13831	cd13831.FASTA.hhm	HU	99.9
HU	HU (Histone for the U93 strain) family DNA-binding protein	OCX87202.1	ATH	Acidithiobacillus thiooxidans	GD1-3	HU	cd13831	4.0371e-30	HU	cd13831	cd13831.FASTA.hhm	HU	99.9
HU	HU (Histone for the U93 strain) family DNA-binding protein	HER14_10910	ATH	Acidithiobacillus thiooxidans	ATCC 21835	HU	cd13831	1.87388e-18	HU	cd13831	cd13831.FASTA.hhm	HU	99.9
HU	HU (Histone for the U93 strain) family DNA-binding protein	OCX89499.1	ATH	Acidithiobacillus thiooxidans	JYC-17	HU	cd13831	1.27665e-29	HU	cd13831	cd13831.FASTA.hhm	HU	99.9
HU	HU (Histone for the U93 strain) family DNA-binding protein	OCX84589.1	ATH	Acidithiobacillus thiooxidans	DMC	HU	cd13831	1.27665e-29	HU	cd13831	cd13831.FASTA.hhm	HU	99.9
HU	HU (Histone for the U93 strain) family DNA-binding protein	OCX79846.1	ATH	Acidithiobacillus thiooxidans	BY-02	HU	cd13831	1.27665e-29	HU	cd13831	cd13831.FASTA.hhm	HU	99.9
HU	HU (Histone for the U93 strain) family DNA-binding protein	OCX77219.1	ATH	Acidithiobacillus thiooxidans	A02	HU	cd13831	1.27665e-29	HU	cd13831	cd13831.FASTA.hhm	HU	99.9
HU	HU (Histone for the U93 strain) family DNA-binding protein	WP_024894211.1	ATH	Acidithiobacillus thiooxidans	A01	HU	cd13831	1.27665e-29	HU	cd13831	cd13831.FASTA.hhm	HU	99.9
HU	HU (Histone for the U93 strain) family DNA-binding protein	OFC48971.1	ATH	Acidithiobacillus thiooxidans	ZBY	HU	cd13831	1.27665e-29	HU	cd13831	cd13831.FASTA.hhm	HU	99.9
HU	HU (Histone for the U93 strain) family DNA-binding protein	HER14_03930	ATH	Acidithiobacillus thiooxidans	ATCC 21835	HU	cd13831	5.79695e-30	HU	cd13831	cd13831.FASTA.hhm	HU	99.9
HU	HU (Histone for the U93 strain) family DNA-binding protein	TQN49240.1	ATH	Acidithiobacillus thiooxidans	ATCC 19377, Illumina	HU	cd13831	2.38181e-15	HU	cd13831	cd13831.FASTA.hhm	HU	99.8
HU	HU (Histone for the U93 strain) family DNA-binding protein	OCX68646.1	ATH	Acidithiobacillus thiooxidans	DXS-W	HU	cd13831	2.38181e-15	HU	cd13831	cd13831.FASTA.hhm	HU	99.8
HU	HU (Histone for the U93 strain) family DNA-binding protein	WP_024894648.1	ATH	Acidithiobacillus thiooxidans	A01	HU	cd13831	8.58619e-26	HU	cd13831	cd13831.FASTA.hhm	HU	99.8
HU	HU (Histone for the U93 strain) family DNA-binding protein	OCX80610.1	ATH	Acidithiobacillus thiooxidans	GD1-3	HU	cd13831	2.38181e-15	HU	cd13831	cd13831.FASTA.hhm	HU	99.8
HU	HU (Histone for the U93 strain) family DNA-binding protein	OCX89554.1	ATH	Acidithiobacillus thiooxidans	JYC-17	HU	cd13831	8.58619e-26	HU	cd13831	cd13831.FASTA.hhm	HU	99.8
HU	HU (Histone for the U93 strain) family DNA-binding protein	OCX76709.1	ATH	Acidithiobacillus thiooxidans	A02	HU	cd13831	8.58619e-26	HU	cd13831	cd13831.FASTA.hhm	HU	99.8
HU	HU (Histone for the U93 strain) family DNA-binding protein	OCX81173.1	ATH	Acidithiobacillus thiooxidans	DMC	HU	cd13831	8.58619e-26	HU	cd13831	cd13831.FASTA.hhm	HU	99.8
HU	HU (Histone for the U93 strain) family DNA-binding protein	OCX76533.1	ATH	Acidithiobacillus thiooxidans	BY-02	HU	cd13831	8.58619e-26	HU	cd13831	cd13831.FASTA.hhm	HU	99.8
HU	HU (Histone for the U93 strain) family DNA-binding protein	WP_075323890.1	ATH	Acidithiobacillus thiooxidans subsp. albertensis	DSM 14366	HU	cd13831	1.48516e-25	HU	cd13831	cd13831.FASTA.hhm	HU	99.8
HU	HU (Histone for the U93 strain) family DNA-binding protein	WP_075324048.1	ATH	Acidithiobacillus thiooxidans subsp. albertensis	DSM 14366	HU	cd13831	6.14985e-13	HU	cd13831	cd13831.FASTA.hhm	HU	99.8
HU	HU (Histone for the U93 strain) family DNA-binding protein	HF670_12215	ATH	Acidithiobacillus thiooxidans	BN09-1	HU	cd13831	7.38983e-12	HU	cd13831	cd13831.FASTA.hhm	HU	99.8
HU	HU (Histone for the U93 strain) family DNA-binding protein	QFX96492.1	ATH	Acidithiobacillus thiooxidans	ATCC 19377, closed PacBio	HU	cd13831	1.59487e-11	HU	cd13831	cd13831.FASTA.hhm	HU	99.8
HU	HU (Histone for the U93 strain) family DNA-binding protein	WP_075324214.1	ATH	Acidithiobacillus thiooxidans subsp. albertensis	DSM 14366	HU	cd13831	7.38983e-12	HU	cd13831	cd13831.FASTA.hhm	HU	99.8
HU	HU (Histone for the U93 strain) family DNA-binding protein	WP_075324214.1	ATH	Acidithiobacillus thiooxidans	CLST	HU	cd13831	7.38983e-12	HU	cd13831	cd13831.FASTA.hhm	HU	99.8
HU	HU (Histone for the U93 strain) family DNA-binding protein	HER14_07945	ATH	Acidithiobacillus thiooxidans	ATCC 21835	HU	cd13831	1.00678e-22	HU	cd13831	cd13831.FASTA.hhm	HU	99.8
HU	HU (Histone for the U93 strain) family DNA-binding protein	HER14_11605	ATH	Acidithiobacillus thiooxidans	ATCC 21835	HU	cd13831	1.00678e-22	HU	cd13831	cd13831.FASTA.hhm	HU	99.8
HU	HU (Histone for the U93 strain) family DNA-binding protein	HF669_13685	ATH	Acidithiobacillus thiooxidans	ATCC 8085	HU	cd13831	6.14985e-13	HU	cd13831	cd13831.FASTA.hhm	HU	99.8
HU	HU (Histone for the U93 strain) family DNA-binding protein	OCX74909.1	ATH	Acidithiobacillus thiooxidans	BY-02	HU	cd13831	5.32044e-11	HU	cd13831	cd13831.FASTA.hhm	HU	99.8
HU	HU (Histone for the U93 strain) family DNA-binding protein	HER14_15585	ATH	Acidithiobacillus thiooxidans	ATCC 21835	HU	cd13831	5.32044e-11	HU	cd13831	cd13831.FASTA.hhm	HU	99.8
HU	HU (Histone for the U93 strain) family DNA-binding protein	OCX72530.1	ATH	Acidithiobacillus thiooxidans	A02	HU	cd13831	5.32044e-11	HU	cd13831	cd13831.FASTA.hhm	HU	99.8
HU	HU (Histone for the U93 strain) family DNA-binding protein	HAP67_18825	ATH	Acidithiobacillus thiooxidans subsp. albertensis	No26	HU	cd13831	5.32044e-11	HU	cd13831	cd13831.FASTA.hhm	HU	99.8
HU	HU (Histone for the U93 strain) family DNA-binding protein	HF673_19330	ATH	Acidithiobacillus thiooxidans	ATCC 15494	HU	cd13831	5.32044e-11	HU	cd13831	cd13831.FASTA.hhm	HU	99.8
HU	HU (Histone for the U93 strain) family DNA-binding protein	OCX80085.1	ATH	Acidithiobacillus thiooxidans	DMC	HU	cd13831	5.32044e-11	HU	cd13831	cd13831.FASTA.hhm	HU	99.8
HU	HU (Histone for the U93 strain) family DNA-binding protein	OCX88793.1	ATH	Acidithiobacillus thiooxidans	JYC-17	HU	cd13831	5.32044e-11	HU	cd13831	cd13831.FASTA.hhm	HU	99.8
HU	HU (Histone for the U93 strain) family DNA-binding protein	OFC40697.1	ATH	Acidithiobacillus thiooxidans	ZBY	HU	cd13831	5.32044e-11	HU	cd13831	cd13831.FASTA.hhm	HU	99.8
HU	HU (Histone for the U93 strain) family DNA-binding protein	OCX74383.1	ATH	Acidithiobacillus thiooxidans	DXS-W	HU	cd13831	5.32044e-11	HU	cd13831	cd13831.FASTA.hhm	HU	99.8
HU	HU (Histone for the U93 strain) family DNA-binding protein	WP_024895315.1	ATH	Acidithiobacillus thiooxidans	A01	HU	cd13831	5.32044e-11	HU	cd13831	cd13831.FASTA.hhm	HU	99.8
HU	HU (Histone for the U93 strain) family DNA-binding protein	WP_024895315.1	ATH	Acidithiobacillus thiooxidans subsp. albertensis	DSM 14366	HU	cd13831	5.32044e-11	HU	cd13831	cd13831.FASTA.hhm	HU	99.8
HU	HU (Histone for the U93 strain) family DNA-binding protein	OCX86869.1	ATH	Acidithiobacillus thiooxidans	GD1-3	HU	cd13831	5.32044e-11	HU	cd13831	cd13831.FASTA.hhm	HU	99.8
HU	HU (Histone for the U93 strain) family DNA-binding protein	HF673_18520	ATH	Acidithiobacillus thiooxidans	ATCC 15494	HU	cd13831	1.34876e-11	HU	cd13831	cd13831.FASTA.hhm	HU	99.8
HU	HU (Histone for the U93 strain) family DNA-binding protein	WP_081577211.1	ATH	Acidithiobacillus thiooxidans	CLST	HU	cd13831	1.34876e-11	HU	cd13831	cd13831.FASTA.hhm	HU	99.8
HU	HU (Histone for the U93 strain) family DNA-binding protein	HAQ01_02050	ATH	Acidithiobacillus thiooxidans	BC51	HU	cd13831	4.35231e-22	HU	cd13831	cd13831.FASTA.hhm	HU	99.8
HU	HU (Histone for the U93 strain) family DNA-binding protein	HAP67_13525	ATH	Acidithiobacillus thiooxidans subsp. albertensis	No26	HU	cd13831	4.35231e-22	HU	cd13831	cd13831.FASTA.hhm	HU	99.8
HU	HU (Histone for the U93 strain) family DNA-binding protein	OCX75592.1	ATH	Acidithiobacillus thiooxidans	DXS-W	HU	cd13831	1.62014e-22	HU	cd13831	cd13831.FASTA.hhm	HU	99.7
HU	HU (Histone for the U93 strain) family DNA-binding protein	OCX80660.1	ATH	Acidithiobacillus thiooxidans	GD1-3	HU	cd13831	1.62014e-22	HU	cd13831	cd13831.FASTA.hhm	HU	99.7
HU	HU (Histone for the U93 strain) family DNA-binding protein	HJG40_12460	ACO	Acidithiobacillus concretivorus	ATCC 19703	HU	cd13831	4.15006e-18	HU	cd13831	cd13831.FASTA.hhm	HU	99.8
HU	HU (Histone for the U93 strain) family DNA-binding protein	HJG40_08645	ACO	Acidithiobacillus concretivorus	ATCC 19703	HU	cd13831	1.30516e-23	HU	cd13831	COG0776.FASTA.hhm	HimA	99.9
HU	HU (Histone for the U93 strain) family DNA-binding protein	HJG40_13050	ACO	Acidithiobacillus concretivorus	ATCC 19703	HU	cd13831	2.36574e-11	HU	cd13831	cd13831.FASTA.hhm	HU	99.8
HU	HU (Histone for the U93 strain) family DNA-binding protein	HJG40_12580	ACO	Acidithiobacillus concretivorus	ATCC 19703	HU	cd13831	7.47823e-26	HU	cd13831	cd13831.FASTA.hhm	HU	99.8
HU	HU (Histone for the U93 strain) family DNA-binding protein	HAP95_05480	ASU	Acidithiobacillus sulfurivorans	RW2	HU	cd13831	1.77448e-23	HU	cd13831	PRK10664.FASTA.hhm	PRK10664	99.9
HU	HU (Histone for the U93 strain) family DNA-binding protein	HAP95_06095	ASU	Acidithiobacillus sulfurivorans	RW2	HU	cd13831	5.787e-16	HU	cd13831	cd13831.FASTA.hhm	HU	99.9
HU	HU (Histone for the U93 strain) family DNA-binding protein	HAP95_11870	ASU	Acidithiobacillus sulfurivorans	RW2	HU	cd13831	8.98813e-29	HU	cd13831	cd13831.FASTA.hhm	HU	99.9
HU	HU (Histone for the U93 strain) family DNA-binding protein	HAP95_05305	ASU	Acidithiobacillus sulfurivorans	RW2	HU_IHF	cl00257	5.051e-19	HU_IHF	cl00257	cd13831.FASTA.hhm	HU	99.6
HU	HU (Histone for the U93 strain) family DNA-binding protein	HAP95_05370	ASU	Acidithiobacillus sulfurivorans	RW2	HU_IHF	cl00257	5.82377e-17	HU_IHF	cl00257	cd13831.FASTA.hhm	HU	99.6
HU	HU (Histone for the U93 strain) family DNA-binding protein	PKY11345.1	AMA	Acidithiobacillus marinus	SH	HU	cd13831	7.21734e-35	HU	cd13831	PRK10664.FASTA.hhm	PRK10664	99.9
HU	HU (Histone for the U93 strain) family DNA-binding protein	PKY11725.1	AMA	Acidithiobacillus marinus	SH	HU	cd13831	9.81045e-31	HU	cd13831	cd13831.FASTA.hhm	HU	99.9
HU	HU (Histone for the U93 strain) family DNA-binding protein	HHS34_08645	AMO	Acidithiobacillus monserratensis	GG1-14	HU	cd13831	1.83385e-23	HU	cd13831	PRK10664.FASTA.hhm	PRK10664	99.9
HU	HU (Histone for the U93 strain) family DNA-binding protein	AUW32581.1	FCA	Fervidacidithiobacillus caldus	MTH-04	Bac_DNA_binding	pfam00216	2.27108e-25	Bac_DNA_binding	pfam00216	pfam00216.FASTA.hhm	Bac_DNA_binding	99.6
HU	HU (Histone for the U93 strain) family DNA-binding protein	HAQ02_04400	FCA	Fervidacidithiobacillus caldus	VAN18-3	HimA	COG0776	3.47474e-13	HimA	COG0776	COG0776.FASTA.hhm	HimA	99.7
HU	HU (Histone for the U93 strain) family DNA-binding protein	HAP99_10970	FCA	Fervidacidithiobacillus caldus	MELC5	HimA	COG0776	3.47474e-13	HimA	COG0776	COG0776.FASTA.hhm	HimA	99.7
HU	HU (Histone for the U93 strain) family DNA-binding protein	HAQ03_04585	FCA	Fervidacidithiobacillus caldus	CV18-1	HimA	COG0776	3.47474e-13	HimA	COG0776	COG0776.FASTA.hhm	HimA	99.7
HU	HU (Histone for the U93 strain) family DNA-binding protein	AEK57916.1	FCA	Fervidacidithiobacillus caldus	SM-1	Bac_DNA_binding	pfam00216	5.83095e-24	HimA	COG0776	pfam00216.FASTA.hhm	Bac_DNA_binding	99.7
HU	HU (Histone for the U93 strain) family DNA-binding protein	QER44710.1	FCA	Fervidacidithiobacillus caldus	MTH-04 2019	Bac_DNA_binding	pfam00216	4.39733e-25	Bac_DNA_binding	pfam00216	pfam00216.FASTA.hhm	Bac_DNA_binding	99.7
HU	HU (Histone for the U93 strain) family DNA-binding protein	OFC42340.1	FCA	Fervidacidithiobacillus caldus	ZJ	HU	cd13831	2.45508e-37	HU	cd13831	PRK10664.FASTA.hhm	PRK10664	99.9
HU	HU (Histone for the U93 strain) family DNA-binding protein	QER45416.1	FCA	Fervidacidithiobacillus caldus	MTH-04 2019	HU	cd13831	2.45508e-37	HU	cd13831	PRK10664.FASTA.hhm	PRK10664	99.9
HU	HU (Histone for the U93 strain) family DNA-binding protein	AIA55039.1	FCA	Fervidacidithiobacillus caldus	ATCC 51756	HU	cd13831	2.45508e-37	HU	cd13831	PRK10664.FASTA.hhm	PRK10664	99.9
HU	HU (Histone for the U93 strain) family DNA-binding protein	OFC35570.1	FCA	Fervidacidithiobacillus caldus	ZBY	HU	cd13831	2.45508e-37	HU	cd13831	PRK10664.FASTA.hhm	PRK10664	99.9
HU	HU (Histone for the U93 strain) family DNA-binding protein	HAP97_07155	FCA	Fervidacidithiobacillus caldus	BC13	HU	cd13831	2.45508e-37	HU	cd13831	PRK10664.FASTA.hhm	PRK10664	99.9
HU	HU (Histone for the U93 strain) family DNA-binding protein	HFV02_08460	FCA	Fervidacidithiobacillus caldus	C-SH12	HU	cd13831	2.45508e-37	HU	cd13831	PRK10664.FASTA.hhm	PRK10664	99.9
HU	HU (Histone for the U93 strain) family DNA-binding protein	HAP96_04585	FCA	Fervidacidithiobacillus caldus	KU	HU	cd13831	2.45508e-37	HU	cd13831	PRK10664.FASTA.hhm	PRK10664	99.9
HU	HU (Histone for the U93 strain) family DNA-binding protein	HAP99_07185	FCA	Fervidacidithiobacillus caldus	MELC5	HU	cd13831	2.45508e-37	HU	cd13831	PRK10664.FASTA.hhm	PRK10664	99.9
HU	HU (Histone for the U93 strain) family DNA-binding protein	HAP98_05830	FCA	Fervidacidithiobacillus caldus	F	HU	cd13831	2.45508e-37	HU	cd13831	PRK10664.FASTA.hhm	PRK10664	99.9
HU	HU (Histone for the U93 strain) family DNA-binding protein	OFC36232.1	FCA	Fervidacidithiobacillus caldus	DX	HU	cd13831	2.45508e-37	HU	cd13831	PRK10664.FASTA.hhm	PRK10664	99.9
HU	HU (Histone for the U93 strain) family DNA-binding protein	HAQ00_00195	FCA	Fervidacidithiobacillus caldus	DSM 8584	HU	cd13831	2.45508e-37	HU	cd13831	PRK10664.FASTA.hhm	PRK10664	99.9
HU	HU (Histone for the U93 strain) family DNA-binding protein	AUW32708.1	FCA	Fervidacidithiobacillus caldus	MTH-04	HU	cd13831	2.45508e-37	HU	cd13831	PRK10664.FASTA.hhm	PRK10664	99.9
HU	HU (Histone for the U93 strain) family DNA-binding protein	HAQ03_07055	FCA	Fervidacidithiobacillus caldus	CV18-1	HU	cd13831	2.45508e-37	HU	cd13831	PRK10664.FASTA.hhm	PRK10664	99.9
HU	HU (Histone for the U93 strain) family DNA-binding protein	HF281_01475	FCA	Fervidacidithiobacillus caldus	6	HU	cd13831	2.45508e-37	HU	cd13831	PRK10664.FASTA.hhm	PRK10664	99.9
HU	HU (Histone for the U93 strain) family DNA-binding protein	OFC60211.1	FCA	Fervidacidithiobacillus caldus	S1	HU	cd13831	2.45508e-37	HU	cd13831	PRK10664.FASTA.hhm	PRK10664	99.9
HU	HU (Histone for the U93 strain) family DNA-binding protein	HF288_11415	FCA	Fervidacidithiobacillus caldus	MNG	HU	cd13831	2.45508e-37	HU	cd13831	PRK10664.FASTA.hhm	PRK10664	99.9
HU	HU (Histone for the U93 strain) family DNA-binding protein	HAQ02_02830	FCA	Fervidacidithiobacillus caldus	VAN18-3	HU	cd13831	2.45508e-37	HU	cd13831	PRK10664.FASTA.hhm	PRK10664	99.9
HU	HU (Histone for the U93 strain) family DNA-binding protein	AEK58053.1	FCA	Fervidacidithiobacillus caldus	SM-1	HU	cd13831	2.45508e-37	HU	cd13831	PRK10664.FASTA.hhm	PRK10664	99.9
HU	HU (Histone for the U93 strain) family DNA-binding protein	AUW34251.1	FCA	Fervidacidithiobacillus caldus	MTH-04	HU	cd13831	1.67901e-30	HU	cd13831	cd13831.FASTA.hhm	HU	99.9
HU	HU (Histone for the U93 strain) family DNA-binding protein	HFV02_05660	FCA	Fervidacidithiobacillus caldus	C-SH12	HU	cd13831	1.87361e-30	HU	cd13831	cd13831.FASTA.hhm	HU	99.9
HU	HU (Histone for the U93 strain) family DNA-binding protein	HAQ00_00695	FCA	Fervidacidithiobacillus caldus	DSM 8584	HU	cd13831	1.87361e-30	HU	cd13831	cd13831.FASTA.hhm	HU	99.9
HU	HU (Histone for the U93 strain) family DNA-binding protein	QER44740.1	FCA	Fervidacidithiobacillus caldus	MTH-04 2019	HU	cd13831	1.87361e-30	HU	cd13831	cd13831.FASTA.hhm	HU	99.9
HU	HU (Histone for the U93 strain) family DNA-binding protein	AUW34211.1	FCA	Fervidacidithiobacillus caldus	MTH-04	HU	cd13831	1.67901e-30	HU	cd13831	cd13831.FASTA.hhm	HU	99.9
HU	HU (Histone for the U93 strain) family DNA-binding protein	AUW34137.1	FCA	Fervidacidithiobacillus caldus	MTH-04	HU	cd13831	1.67901e-30	HU	cd13831	cd13831.FASTA.hhm	HU	99.9
HU	HU (Histone for the U93 strain) family DNA-binding protein	QER45480.1	FCA	Fervidacidithiobacillus caldus	MTH-04 2019	HU	cd13831	1.67901e-30	HU	cd13831	cd13831.FASTA.hhm	HU	99.9
HU	HU (Histone for the U93 strain) family DNA-binding protein	AEK59566.1	FCA	Fervidacidithiobacillus caldus	SM-1	HU	cd13831	1.87361e-30	HU	cd13831	cd13831.FASTA.hhm	HU	99.9
HU	HU (Histone for the U93 strain) family DNA-binding protein	HF281_01725	FCA	Fervidacidithiobacillus caldus	6	HU	cd13831	4.2859e-27	HU	cd13831	cd13831.FASTA.hhm	HU	99.8
HU	HU (Histone for the U93 strain) family DNA-binding protein	HFV02_00270	FCA	Fervidacidithiobacillus caldus	C-SH12	HU	cd13831	4.2859e-27	HU	cd13831	cd13831.FASTA.hhm	HU	99.8
HU	HU (Histone for the U93 strain) family DNA-binding protein	HF288_13625	FCA	Fervidacidithiobacillus caldus	MNG	HU	cd13831	4.2859e-27	HU	cd13831	cd13831.FASTA.hhm	HU	99.8
HU	HU (Histone for the U93 strain) family DNA-binding protein	OFC61720.1	FCA	Fervidacidithiobacillus caldus	S1	HU	cd13831	2.03453e-17	HU	cd13831	COG0776.FASTA.hhm	HimA	99.8
HU	HU (Histone for the U93 strain) family DNA-binding protein	OFC37634.1	FCA	Fervidacidithiobacillus caldus	ZJ	HU	cd13831	3.57767e-17	HU	cd13831	cd13831.FASTA.hhm	HU	99.9
HU	HU (Histone for the U93 strain) family DNA-binding protein	OFC39917.1	FCA	Fervidacidithiobacillus caldus	ZJ	HU	cd13831	2.63217e-30	HU	cd13831	cd13831.FASTA.hhm	HU	99.9
HU	HU (Histone for the U93 strain) family DNA-binding protein	OFC39970.1	FCA	Fervidacidithiobacillus caldus	ZBY	HU	cd13831	2.63217e-30	HU	cd13831	cd13831.FASTA.hhm	HU	99.9
HU	HU (Histone for the U93 strain) family DNA-binding protein	OFC36766.1	FCA	Fervidacidithiobacillus caldus	DX	HU	cd13831	2.63217e-30	HU	cd13831	cd13831.FASTA.hhm	HU	99.9
HU	HU (Histone for the U93 strain) family DNA-binding protein	OFC37750.1	FCA	Fervidacidithiobacillus caldus	ZBY	HU	cd13831	3.57767e-17	HU	cd13831	cd13831.FASTA.hhm	HU	99.9
HU	HU (Histone for the U93 strain) family DNA-binding protein	OFC37870.1	FCA	Fervidacidithiobacillus caldus	DX	HU	cd13831	3.57767e-17	HU	cd13831	cd13831.FASTA.hhm	HU	99.9
HU	HU (Histone for the U93 strain) family DNA-binding protein	HFV00_11650	ICO	Igneacidithiobacillus copahuensis	VAN18-4	HU	cd13831	2.7144e-25	HU	cd13831	cd13831.FASTA.hhm	HU	99.9
HU	HU (Histone for the U93 strain) family DNA-binding protein	HFU75_06965	ICO	Igneacidithiobacillus copahuensis	VAN18-2	HU	cd13831	2.7144e-25	HU	cd13831	cd13831.FASTA.hhm	HU	99.9
HU	HU (Histone for the U93 strain) family DNA-binding protein	HFQ13_01955	ICO	Igneacidithiobacillus copahuensis	VAN18-1	HU	cd13831	2.7144e-25	HU	cd13831	cd13831.FASTA.hhm	HU	99.9
HU	HU (Histone for the U93 strain) family DNA-binding protein	HFU87_06170	ICO	Igneacidithiobacillus copahuensis	CV18-3	HU	cd13831	2.7144e-25	HU	cd13831	cd13831.FASTA.hhm	HU	99.9
HU	HU (Histone for the U93 strain) family DNA-binding protein	HFU84_11645	ICO	Igneacidithiobacillus copahuensis	CV18-2	HU	cd13831	2.7144e-25	HU	cd13831	cd13831.FASTA.hhm	HU	99.9
HU	HU (Histone for the U93 strain) family DNA-binding protein	HFU97_00600	ICO	Igneacidithiobacillus copahuensis	BN09-2	HU	cd13831	2.7144e-25	HU	cd13831	cd13831.FASTA.hhm	HU	99.9
HU	HU (Histone for the U93 strain) family DNA-binding protein	HGE67703.1	IYE	Igneacidithiobacillus yellowstonensis	SpSt-908	HU	cd13831	1.55113e-36	HU	cd13831	cd13831.FASTA.hhm	HU	99.9
HU	HU (Histone for the U93 strain) family DNA-binding protein	RNF59388.1	AMS	Ambacidithiobacillus sulfuriphilus	CJ-2	HU	cd13831	3.77248e-36	HU	cd13831	COG0776.FASTA.hhm	HimA	99.9
HU	HU (Histone for the U93 strain) family DNA-binding protein	WP_028988838.1	TTP	Thermithiobacillus tepidarius	DSM 3134	HU	cd13831	6.32705e-24	HU	cd13831	cd13831.FASTA.hhm	HU	99.9
IHF_A	Integration host factor subunit alpha	RRN85220.1	AFE	Acidithiobacillus ferrooxidans	RVS1	ihfA	PRK00285	9.55592e-37	ihfA	PRK00285	PRK00285.FASTA.hhm	ihfA	100
IHF_A	Integration host factor subunit alpha	WP_054608824.1	AFE	Acidithiobacillus ferrooxidans	HEL18	ihfA	PRK00285	9.55592e-37	ihfA	PRK00285	PRK00285.FASTA.hhm	ihfA	100
IHF_A	Integration host factor subunit alpha	WP_054608824.1	AFE	Acidithiobacillus ferrooxidans	YQH-1	ihfA	PRK00285	9.55592e-37	ihfA	PRK00285	PRK00285.FASTA.hhm	ihfA	100
IHF_A	Integration host factor subunit alpha	HF282_08945	AFE	Acidithiobacillus ferrooxidans	COP1	ihfA	PRK00285	9.55592e-37	ihfA	PRK00285	PRK00285.FASTA.hhm	ihfA	100
IHF_A	Integration host factor subunit alpha	PZD81875.1	AFE	Acidithiobacillus ferrooxidans	CCM 4253	ihfA	PRK00285	9.55592e-37	ihfA	PRK00285	PRK00285.FASTA.hhm	ihfA	100
IHF_A	Integration host factor subunit alpha	EGQ62200.1	AFE	Acidithiobacillus ferrooxidans	GGI-221	HU_IHF	cl00257	1.08723e-34	HU_IHF	cl00257	PRK00285.FASTA.hhm	ihfA	99.9
IHF_A	Integration host factor subunit alpha	PZD81822.1	AFE	Acidithiobacillus ferrooxidans	CCM 4253	IHF_A	cd13835	3.61209e-33	IHF_A	cd13835	PRK00285.FASTA.hhm	ihfA	100
IHF_A	Integration host factor subunit alpha	WP_054608772.1	AFE	Acidithiobacillus ferrooxidans	HEL18	IHF_A	cd13835	3.61209e-33	IHF_A	cd13835	PRK00285.FASTA.hhm	ihfA	100
IHF_A	Integration host factor subunit alpha	WP_054608772.1	AFE	Acidithiobacillus ferrooxidans	YQH-1	IHF_A	cd13835	3.61209e-33	IHF_A	cd13835	PRK00285.FASTA.hhm	ihfA	100
IHF_A	Integration host factor subunit alpha	WP_151528215.1	AFE	Acidithiobacillus ferrooxidans	BY-3	IHF_A	cd13835	7.79887e-41	IHF_A	cd13835	cd13835.FASTA.hhm	IHF_A	100
IHF_A	Integration host factor subunit alpha	HF285_04005	AFE	Acidithiobacillus ferrooxidans	F221	IHF_A	cd13835	7.79887e-41	IHF_A	cd13835	cd13835.FASTA.hhm	IHF_A	100
IHF_A	Integration host factor subunit alpha	HF289_03545	AFE	Acidithiobacillus ferrooxidans	PQ505	IHF_A	cd13835	7.79887e-41	IHF_A	cd13835	cd13835.FASTA.hhm	IHF_A	100
IHF_A	Integration host factor subunit alpha	HMI48_05855	AFE	Acidithiobacillus ferrooxidans	DSM 16786	IHF_A	cd13835	7.79887e-41	IHF_A	cd13835	cd13835.FASTA.hhm	IHF_A	100
IHF_A	Integration host factor subunit alpha	HF290_10770	AFE	Acidithiobacillus ferrooxidans	PQ506	IHF_A	cd13835	7.79887e-41	IHF_A	cd13835	cd13835.FASTA.hhm	IHF_A	100
IHF_A	Integration host factor subunit alpha	HF290_09325	AFE	Acidithiobacillus ferrooxidans	PQ506	IHF_A	cd13835	1.45962e-41	IHF_A	cd13835	PRK00285.FASTA.hhm	ihfA	100
IHF_A	Integration host factor subunit alpha	HF289_14965	AFE	Acidithiobacillus ferrooxidans	PQ505	IHF_A	cd13835	2.43591e-29	IHF_A	cd13835	PRK00285.FASTA.hhm	ihfA	100
IHF_A	Integration host factor subunit alpha	HF289_14235	AFE	Acidithiobacillus ferrooxidans	PQ505	IHF_A	cd13835	2.98664e-36	IHF_A	cd13835	PRK00285.FASTA.hhm	ihfA	100
IHF_A	Integration host factor subunit alpha	ACK80120.1	AFE	Acidithiobacillus ferrooxidans	ATCC 23270	IHF_A	cd13835	2.72549e-38	IHF_A	cd13835	PRK00285.FASTA.hhm	ihfA	100
IHF_A	Integration host factor subunit alpha	HF282_01085	AFE	Acidithiobacillus ferrooxidans	COP1	IHF_A	cd13835	1.65095e-28	IHF_A	cd13835	PRK00285.FASTA.hhm	ihfA	99.9
IHF_A	Integration host factor subunit alpha	HMI48_04985	AFE	Acidithiobacillus ferrooxidans	DSM 16786	IHF_A	cd13835	2.5566e-42	IHF_A	cd13835	PRK00285.FASTA.hhm	ihfA	100
IHF_A	Integration host factor subunit alpha	HF285_10180	AFE	Acidithiobacillus ferrooxidans	F221	IHF_A	cd13835	1.17959e-35	IHF_A	cd13835	cd13835.FASTA.hhm	IHF_A	99.9
IHF_A	Integration host factor subunit alpha	HF289_03560	AFE	Acidithiobacillus ferrooxidans	PQ505	IHF_A	cd13835	1.17959e-35	IHF_A	cd13835	cd13835.FASTA.hhm	IHF_A	99.9
IHF_A	Integration host factor subunit alpha	HF290_10785	AFE	Acidithiobacillus ferrooxidans	PQ506	IHF_A	cd13835	1.17959e-35	IHF_A	cd13835	cd13835.FASTA.hhm	IHF_A	99.9
IHF_A	Integration host factor subunit alpha	HMI48_05840	AFE	Acidithiobacillus ferrooxidans	DSM 16786	IHF_A	cd13835	1.17959e-35	IHF_A	cd13835	cd13835.FASTA.hhm	IHF_A	99.9
IHF_A	Integration host factor subunit alpha	WP_151528213.1	AFE	Acidithiobacillus ferrooxidans	BY-3	IHF_A	cd13835	1.17959e-35	IHF_A	cd13835	cd13835.FASTA.hhm	IHF_A	99.9
IHF_A	Integration host factor subunit alpha	HF283_20365	AFE	Acidithiobacillus ferrooxidans	S10	IHF_A	cd13835	1.1926e-24	IHF_A	cd13835	cd13835.FASTA.hhm	IHF_A	99.9
IHF_A	Integration host factor subunit alpha	WP_163059826.1	AFE	Acidithiobacillus ferrooxidans	BY-3	IHF_A	cd13835	4.6327e-33	IHF_A	cd13835	cd13835.FASTA.hhm	IHF_A	99.9
IHF_A	Integration host factor subunit alpha	HF290_08005	AFE	Acidithiobacillus ferrooxidans	PQ506	IHF_A	cd13835	4.6327e-33	IHF_A	cd13835	cd13835.FASTA.hhm	IHF_A	99.9
IHF_A	Integration host factor subunit alpha	ACK79793.1	AFE	Acidithiobacillus ferrooxidans	ATCC 23270	IHF_A	cd13835	1.1926e-24	IHF_A	cd13835	cd13835.FASTA.hhm	IHF_A	99.9
IHF_A	Integration host factor subunit alpha	HF289_17290	AFE	Acidithiobacillus ferrooxidans	PQ505	IHF_A	cd13835	4.6327e-33	IHF_A	cd13835	cd13835.FASTA.hhm	IHF_A	99.9
IHF_A	Integration host factor subunit alpha	WP_012536623.1	AFE	Acidithiobacillus ferrooxidans	HEL18	IHF_A	cd13835	1.37549e-36	IHF_A	cd13835	cd13835.FASTA.hhm	IHF_A	99.9
IHF_A	Integration host factor subunit alpha	WP_012536623.1	AFE	Acidithiobacillus ferrooxidans	YQH-1	IHF_A	cd13835	1.37549e-36	IHF_A	cd13835	cd13835.FASTA.hhm	IHF_A	99.9
IHF_A	Integration host factor subunit alpha	HF282_15875	AFE	Acidithiobacillus ferrooxidans	COP1	IHF_A	cd13835	1.37549e-36	IHF_A	cd13835	cd13835.FASTA.hhm	IHF_A	99.9
IHF_A	Integration host factor subunit alpha	ACH83531.1	AFE	Acidithiobacillus ferrooxidans	ATCC 53993	IHF_A	cd13835	1.37549e-36	IHF_A	cd13835	cd13835.FASTA.hhm	IHF_A	99.9
IHF_A	Integration host factor subunit alpha	PZD81252.1	AFE	Acidithiobacillus ferrooxidans	CCM 4253	IHF_A	cd13835	1.37549e-36	IHF_A	cd13835	cd13835.FASTA.hhm	IHF_A	99.9
IHF_A	Integration host factor subunit alpha	HF285_13380	AFE	Acidithiobacillus ferrooxidans	F221	IHF_A	cd13835	1.37549e-36	IHF_A	cd13835	cd13835.FASTA.hhm	IHF_A	99.9
IHF_A	Integration host factor subunit alpha	RRN84705.1	AFE	Acidithiobacillus ferrooxidans	RVS1	IHF_A	cd13835	1.37549e-36	IHF_A	cd13835	cd13835.FASTA.hhm	IHF_A	99.9
IHF_A	Integration host factor subunit alpha	HMI48_13720	AFE	Acidithiobacillus ferrooxidans	DSM 16786	IHF_A	cd13835	1.30211e-36	IHF_A	cd13835	cd13835.FASTA.hhm	IHF_A	99.9
IHF_A	Integration host factor subunit alpha	EGQ64072.1	AFE	Acidithiobacillus ferrooxidans	GGI-221	IHF_A	cd13835	7.7591e-38	IHF_A	cd13835	PRK00285.FASTA.hhm	ihfA	99.9
IHF_A	Integration host factor subunit alpha	RRN86781.1	AFE	Acidithiobacillus ferrooxidans	RVS1	ihfA	PRK00285	4.90611e-29	ihfA	PRK00285	PRK00285.FASTA.hhm	ihfA	100
IHF_A	Integration host factor subunit alpha	WP_054608640.1	AFE	Acidithiobacillus ferrooxidans	HEL18	ihfA	PRK00285	4.90611e-29	ihfA	PRK00285	PRK00285.FASTA.hhm	ihfA	100
IHF_A	Integration host factor subunit alpha	WP_054608640.1	AFE	Acidithiobacillus ferrooxidans	YQH-1	ihfA	PRK00285	4.90611e-29	ihfA	PRK00285	PRK00285.FASTA.hhm	ihfA	100
IHF_A	Integration host factor subunit alpha	HF282_18250	AFE	Acidithiobacillus ferrooxidans	COP1	ihfA	PRK00285	4.90611e-29	ihfA	PRK00285	PRK00285.FASTA.hhm	ihfA	100
IHF_A	Integration host factor subunit alpha	PZD82438.1	AFE	Acidithiobacillus ferrooxidans	CCM 4253	ihfA	PRK00285	4.90611e-29	ihfA	PRK00285	PRK00285.FASTA.hhm	ihfA	100
IHF_A	Integration host factor subunit alpha	WP_012537288.1	AFE	Acidithiobacillus ferrooxidans	BY-3	ihfA	PRK00285	3.28475e-49	ihfA	PRK00285	PRK00285.FASTA.hhm	ihfA	100
IHF_A	Integration host factor subunit alpha	WP_012537288.1	AFE	Acidithiobacillus ferrooxidans	HEL18	ihfA	PRK00285	3.28475e-49	ihfA	PRK00285	PRK00285.FASTA.hhm	ihfA	100
IHF_A	Integration host factor subunit alpha	WP_012537288.1	AFE	Acidithiobacillus ferrooxidans	YQH-1	ihfA	PRK00285	3.28475e-49	ihfA	PRK00285	PRK00285.FASTA.hhm	ihfA	100
IHF_A	Integration host factor subunit alpha	HF282_10205	AFE	Acidithiobacillus ferrooxidans	COP1	ihfA	PRK00285	3.28475e-49	ihfA	PRK00285	PRK00285.FASTA.hhm	ihfA	100
IHF_A	Integration host factor subunit alpha	HF285_02775	AFE	Acidithiobacillus ferrooxidans	F221	ihfA	PRK00285	3.28475e-49	ihfA	PRK00285	PRK00285.FASTA.hhm	ihfA	100
IHF_A	Integration host factor subunit alpha	HF289_04550	AFE	Acidithiobacillus ferrooxidans	PQ505	ihfA	PRK00285	3.28475e-49	ihfA	PRK00285	PRK00285.FASTA.hhm	ihfA	100
IHF_A	Integration host factor subunit alpha	RRN82219.1	AFE	Acidithiobacillus ferrooxidans	RVS1	ihfA	PRK00285	3.28475e-49	ihfA	PRK00285	PRK00285.FASTA.hhm	ihfA	100
IHF_A	Integration host factor subunit alpha	HMI48_06945	AFE	Acidithiobacillus ferrooxidans	DSM 16786	ihfA	PRK00285	3.28475e-49	ihfA	PRK00285	PRK00285.FASTA.hhm	ihfA	100
IHF_A	Integration host factor subunit alpha	HF290_16430	AFE	Acidithiobacillus ferrooxidans	PQ506	ihfA	PRK00285	3.28475e-49	ihfA	PRK00285	PRK00285.FASTA.hhm	ihfA	100
IHF_A	Integration host factor subunit alpha	PZD80648.1	AFE	Acidithiobacillus ferrooxidans	CCM 4253	ihfA	PRK00285	3.28475e-49	ihfA	PRK00285	PRK00285.FASTA.hhm	ihfA	100
IHF_A	Integration host factor subunit alpha	ACK80928.1	AFE	Acidithiobacillus ferrooxidans	ATCC 23270	ihfA	PRK00285	3.28475e-49	ihfA	PRK00285	PRK00285.FASTA.hhm	ihfA	100
IHF_A	Integration host factor subunit alpha	ACH84440.1	AFE	Acidithiobacillus ferrooxidans	ATCC 53993	ihfA	PRK00285	3.28475e-49	ihfA	PRK00285	PRK00285.FASTA.hhm	ihfA	100
IHF_A	Integration host factor subunit alpha	HF283_13050	AFE	Acidithiobacillus ferrooxidans	S10	ihfA	PRK00285	1.14994e-36	ihfA	PRK00285	PRK00285.FASTA.hhm	ihfA	100
IHF_A	Integration host factor subunit alpha	HF283_05665	AFE	Acidithiobacillus ferrooxidans	S10	ihfA	PRK00285	1.86964e-41	ihfA	PRK00285	PRK00285.FASTA.hhm	ihfA	100
IHF_A	Integration host factor subunit alpha	HF292_12835	AFG	Acidithiobacillus ferruginosus	CF3	HU_IHF	cl00257	1.24012e-34	HU_IHF	cl00257	PRK00285.FASTA.hhm	ihfA	99.9
IHF_A	Integration host factor subunit alpha	HF292_02055	AFG	Acidithiobacillus ferruginosus	CF3	ihfA	PRK00285	3.28475e-49	ihfA	PRK00285	PRK00285.FASTA.hhm	ihfA	100
IHF_A	Integration host factor subunit alpha	HF563_14415	AFD	Acidithiobacillus ferridurans	B5	IHF_A	cd13835	1.45962e-41	IHF_A	cd13835	PRK00285.FASTA.hhm	ihfA	100
IHF_A	Integration host factor subunit alpha	HF561_06745	AFD	Acidithiobacillus ferridurans	ATCC 33020	ihfA	PRK00285	9.76375e-43	ihfA	PRK00285	PRK00285.FASTA.hhm	ihfA	100
IHF_A	Integration host factor subunit alpha	HF568_06295	AFD	Acidithiobacillus ferridurans	DSM 583	ihfA	PRK00285	9.76375e-43	ihfA	PRK00285	PRK00285.FASTA.hhm	ihfA	100
IHF_A	Integration host factor subunit alpha	HF639_14430	AFD	Acidithiobacillus ferridurans	DSM 9465	ihfA	PRK00285	9.76375e-43	ihfA	PRK00285	PRK00285.FASTA.hhm	ihfA	100
IHF_A	Integration host factor subunit alpha	QFG77842.1	AFD	Acidithiobacillus ferridurans	AMD consortium	IHF_A	cd13835	2.81133e-26	IHF_A	cd13835	PRK00285.FASTA.hhm	ihfA	100
IHF_A	Integration host factor subunit alpha	HF668_14665	AFD	Acidithiobacillus ferridurans	Riv11	IHF_A	cd13835	5.81518e-41	IHF_A	cd13835	cd13835.FASTA.hhm	IHF_A	100
IHF_A	Integration host factor subunit alpha	QFG79016.1	AFD	Acidithiobacillus ferridurans	AMD consortium	IHF_A	cd13835	7.79887e-41	IHF_A	cd13835	cd13835.FASTA.hhm	IHF_A	100
IHF_A	Integration host factor subunit alpha	HF641_01520	AFD	Acidithiobacillus ferridurans	MEL3	IHF_A	cd13835	5.67351e-41	IHF_A	cd13835	cd13835.FASTA.hhm	IHF_A	100
IHF_A	Integration host factor subunit alpha	HF641_14185	AFD	Acidithiobacillus ferridurans	MEL3	IHF_A	cd13835	2.31356e-39	IHF_A	cd13835	cd13835.FASTA.hhm	IHF_A	100
IHF_A	Integration host factor subunit alpha	HF561_12710	AFD	Acidithiobacillus ferridurans	ATCC 33020	IHF_A	cd13835	1.92148e-35	IHF_A	cd13835	cd13835.FASTA.hhm	IHF_A	99.9
IHF_A	Integration host factor subunit alpha	QFG79013.1	AFD	Acidithiobacillus ferridurans	AMD consortium	IHF_A	cd13835	1.17959e-35	IHF_A	cd13835	cd13835.FASTA.hhm	IHF_A	99.9
IHF_A	Integration host factor subunit alpha	HF641_01505	AFD	Acidithiobacillus ferridurans	MEL3	IHF_A	cd13835	1.91087e-24	IHF_A	cd13835	cd13835.FASTA.hhm	IHF_A	99.9
IHF_A	Integration host factor subunit alpha	HF561_02100	AFD	Acidithiobacillus ferridurans	ATCC 33020	IHF_A	cd13835	5.47558e-36	IHF_A	cd13835	cd13835.FASTA.hhm	IHF_A	99.9
IHF_A	Integration host factor subunit alpha	HF568_01440	AFD	Acidithiobacillus ferridurans	DSM 583	IHF_A	cd13835	5.47558e-36	IHF_A	cd13835	cd13835.FASTA.hhm	IHF_A	99.9
IHF_A	Integration host factor subunit alpha	HF639_04805	AFD	Acidithiobacillus ferridurans	DSM 9465	IHF_A	cd13835	5.47558e-36	IHF_A	cd13835	cd13835.FASTA.hhm	IHF_A	99.9
IHF_A	Integration host factor subunit alpha	RBM03641.1	AFD	Acidithiobacillus ferridurans	IO-2C	IHF_A	cd13835	1.1926e-24	IHF_A	cd13835	cd13835.FASTA.hhm	IHF_A	99.9
IHF_A	Integration host factor subunit alpha	BBF66182.1	AFD	Acidithiobacillus ferridurans	JCM 18981	IHF_A	cd13835	5.47558e-36	IHF_A	cd13835	cd13835.FASTA.hhm	IHF_A	99.9
IHF_A	Integration host factor subunit alpha	QFG78351.1	AFD	Acidithiobacillus ferridurans	AMD consortium	IHF_A	cd13835	1.37549e-36	IHF_A	cd13835	cd13835.FASTA.hhm	IHF_A	99.9
IHF_A	Integration host factor subunit alpha	HF668_07635	AFD	Acidithiobacillus ferridurans	Riv11	IHF_A	cd13835	1.453e-38	IHF_A	cd13835	cd13835.FASTA.hhm	IHF_A	99.9
IHF_A	Integration host factor subunit alpha	HF568_01665	AFD	Acidithiobacillus ferridurans	DSM 583	IHF_A	cd13835	1.92148e-35	IHF_A	cd13835	cd13835.FASTA.hhm	IHF_A	99.9
IHF_A	Integration host factor subunit alpha	HF639_04740	AFD	Acidithiobacillus ferridurans	DSM 9465	IHF_A	cd13835	1.92148e-35	IHF_A	cd13835	cd13835.FASTA.hhm	IHF_A	99.9
IHF_A	Integration host factor subunit alpha	HF668_10915	AFD	Acidithiobacillus ferridurans	Riv11	ihfA	PRK00285	1.86964e-41	ihfA	PRK00285	PRK00285.FASTA.hhm	ihfA	100
IHF_A	Integration host factor subunit alpha	HF561_14385	AFD	Acidithiobacillus ferridurans	ATCC 33020	ihfA	PRK00285	3.28475e-49	ihfA	PRK00285	PRK00285.FASTA.hhm	ihfA	100
IHF_A	Integration host factor subunit alpha	HF639_02525	AFD	Acidithiobacillus ferridurans	DSM 9465	ihfA	PRK00285	3.28475e-49	ihfA	PRK00285	PRK00285.FASTA.hhm	ihfA	100
IHF_A	Integration host factor subunit alpha	QFG79286.1	AFD	Acidithiobacillus ferridurans	AMD consortium	ihfA	PRK00285	3.28475e-49	ihfA	PRK00285	PRK00285.FASTA.hhm	ihfA	100
IHF_A	Integration host factor subunit alpha	RBM02228.1	AFD	Acidithiobacillus ferridurans	IO-2C	ihfA	PRK00285	3.28475e-49	ihfA	PRK00285	PRK00285.FASTA.hhm	ihfA	100
IHF_A	Integration host factor subunit alpha	HF668_12105	AFD	Acidithiobacillus ferridurans	Riv11	ihfA	PRK00285	3.28475e-49	ihfA	PRK00285	PRK00285.FASTA.hhm	ihfA	100
IHF_A	Integration host factor subunit alpha	BBF64347.1	AFD	Acidithiobacillus ferridurans	JCM 18981	ihfA	PRK00285	3.28475e-49	ihfA	PRK00285	PRK00285.FASTA.hhm	ihfA	100
IHF_A	Integration host factor subunit alpha	HF641_02040	AFD	Acidithiobacillus ferridurans	MEL3	ihfA	PRK00285	3.28475e-49	ihfA	PRK00285	PRK00285.FASTA.hhm	ihfA	100
IHF_A	Integration host factor subunit alpha	HF563_04960	AFD	Acidithiobacillus ferridurans	B5	ihfA	PRK00285	3.28475e-49	ihfA	PRK00285	PRK00285.FASTA.hhm	ihfA	100
IHF_A	Integration host factor subunit alpha	HF568_08320	AFD	Acidithiobacillus ferridurans	DSM 583	ihfA	PRK00285	3.28475e-49	ihfA	PRK00285	PRK00285.FASTA.hhm	ihfA	100
IHF_A	Integration host factor subunit alpha	HF928_02390	AFP	Acidithiobacillus ferriphilus	ST2	ihfA	PRK00285	1.44589e-35	ihfA	PRK00285	PRK00285.FASTA.hhm	ihfA	99.9
IHF_A	Integration host factor subunit alpha	HF918_01870	AFP	Acidithiobacillus ferriphilus	C52	HU_IHF	cl00257	5.44642e-34	HU_IHF	cl00257	PRK00285.FASTA.hhm	ihfA	99.9
IHF_A	Integration host factor subunit alpha	HF923_10675	AFP	Acidithiobacillus ferriphilus	R1	IHF_A	cd13835	1.36822e-38	IHF_A	cd13835	PRK00285.FASTA.hhm	ihfA	99.9
IHF_A	Integration host factor subunit alpha	HF920_05040	AFP	Acidithiobacillus ferriphilus	A4	IHF_A	cd13835	1.36822e-38	IHF_A	cd13835	PRK00285.FASTA.hhm	ihfA	99.9
IHF_A	Integration host factor subunit alpha	HF920_09175	AFP	Acidithiobacillus ferriphilus	A4	IHF_A	cd13835	2.43591e-29	IHF_A	cd13835	PRK00285.FASTA.hhm	ihfA	100
IHF_A	Integration host factor subunit alpha	HF923_00555	AFP	Acidithiobacillus ferriphilus	R1	IHF_A	cd13835	2.43591e-29	IHF_A	cd13835	PRK00285.FASTA.hhm	ihfA	100
IHF_A	Integration host factor subunit alpha	OAP93364.1	AFP	Acidithiobacillus ferriphilus	BY0502	IHF_A	cd13835	1.68667e-28	IHF_A	cd13835	cd13835.FASTA.hhm	IHF_A	100
IHF_A	Integration host factor subunit alpha	HF918_08665	AFP	Acidithiobacillus ferriphilus	C52	HU_IHF	cl00257	1.24012e-34	HU_IHF	cl00257	PRK00285.FASTA.hhm	ihfA	99.9
IHF_A	Integration host factor subunit alpha	OAP92608.1	AFP	Acidithiobacillus ferriphilus	BY0502	HU_IHF	cl00257	4.42443e-24	HU_IHF	cl00257	PRK00285.FASTA.hhm	ihfA	99.9
IHF_A	Integration host factor subunit alpha	HF920_03220	AFP	Acidithiobacillus ferriphilus	A4	ihfA	PRK00285	4.86638e-50	ihfA	PRK00285	PRK00285.FASTA.hhm	ihfA	100
IHF_A	Integration host factor subunit alpha	OAP90952.1	AFP	Acidithiobacillus ferriphilus	BY0502	ihfA	PRK00285	4.86638e-50	ihfA	PRK00285	PRK00285.FASTA.hhm	ihfA	100
IHF_A	Integration host factor subunit alpha	HF918_13605	AFP	Acidithiobacillus ferriphilus	C52	ihfA	PRK00285	4.86638e-50	ihfA	PRK00285	PRK00285.FASTA.hhm	ihfA	100
IHF_A	Integration host factor subunit alpha	HF921_06415	AFP	Acidithiobacillus ferriphilus	DSM 100412	ihfA	PRK00285	4.86638e-50	ihfA	PRK00285	PRK00285.FASTA.hhm	ihfA	100
IHF_A	Integration host factor subunit alpha	HAP93_07590	AFP	Acidithiobacillus ferriphilus	Malay	ihfA	PRK00285	4.86638e-50	ihfA	PRK00285	PRK00285.FASTA.hhm	ihfA	100
IHF_A	Integration host factor subunit alpha	HF923_09625	AFP	Acidithiobacillus ferriphilus	R1	ihfA	PRK00285	4.86638e-50	ihfA	PRK00285	PRK00285.FASTA.hhm	ihfA	100
IHF_A	Integration host factor subunit alpha	OYV81773.1	AFP	Acidithiobacillus ferriphilus	21-59-9	ihfA	PRK00285	4.86638e-50	ihfA	PRK00285	PRK00285.FASTA.hhm	ihfA	100
IHF_A	Integration host factor subunit alpha	HF925_05960	AFP	Acidithiobacillus ferriphilus	Riv13	ihfA	PRK00285	4.86638e-50	ihfA	PRK00285	PRK00285.FASTA.hhm	ihfA	100
IHF_A	Integration host factor subunit alpha	HF928_12045	AFP	Acidithiobacillus ferriphilus	ST2	ihfA	PRK00285	4.86638e-50	ihfA	PRK00285	PRK00285.FASTA.hhm	ihfA	100
IHF_A	Integration host factor subunit alpha	CDQ09168.1	AFV	Acidithiobacillus ferrivorans	CF27	IHF_A	cd13835	1.00091e-26	IHF_A	cd13835	PRK00285.FASTA.hhm	ihfA	99.9
IHF_A	Integration host factor subunit alpha	HAP94_02225	AFV	Acidithiobacillus ferrivorans	DSM 22755	IHF_A	cd13835	6.84723e-29	IHF_A	cd13835	PRK00285.FASTA.hhm	ihfA	100
IHF_A	Integration host factor subunit alpha	HAP94_09380	AFV	Acidithiobacillus ferrivorans	DSM 22755	IHF_A	cd13835	1.62422e-28	IHF_A	cd13835	PRK00285.FASTA.hhm	ihfA	100
IHF_A	Integration host factor subunit alpha	OCB02642.1	AFV	Acidithiobacillus ferrivorans	YL15	IHF_A	cd13835	5.79578e-29	IHF_A	cd13835	PRK00285.FASTA.hhm	ihfA	100
IHF_A	Integration host factor subunit alpha	HAP94_21505	AFV	Acidithiobacillus ferrivorans	DSM 22755	IHF_A	cd13835	8.23255e-36	IHF_A	cd13835	PRK00285.FASTA.hhm	ihfA	99.9
IHF_A	Integration host factor subunit alpha	OCB02849.1	AFV	Acidithiobacillus ferrivorans	YL15	IHF_A	cd13835	1.37327e-23	IHF_A	cd13835	PRK00285.FASTA.hhm	ihfA	99.9
IHF_A	Integration host factor subunit alpha	AEM48688.1	AFV	Acidithiobacillus ferrivorans	SS3	IHF_A	cd13835	6.37709e-24	IHF_A	cd13835	PRK00285.FASTA.hhm	ihfA	99.9
IHF_A	Integration host factor subunit alpha	OFA15794.1	AFV	Acidithiobacillus ferrivorans	PQ33	IHF_A	cd13835	6.37709e-24	IHF_A	cd13835	PRK00285.FASTA.hhm	ihfA	99.9
IHF_A	Integration host factor subunit alpha	HF929_05440	AFV	Acidithiobacillus ferrivorans	ACH	IHF_A	cd13835	6.37709e-24	IHF_A	cd13835	PRK00285.FASTA.hhm	ihfA	99.9
IHF_A	Integration host factor subunit alpha	HAP94_21420	AFV	Acidithiobacillus ferrivorans	DSM 22755	IHF_A	cd13835	5.59357e-33	IHF_A	cd13835	PRK00285.FASTA.hhm	ihfA	99.9
IHF_A	Integration host factor subunit alpha	SMH64838.1	AFV	Acidithiobacillus ferrivorans	PRJEB5721	IHF_A	cd13835	1.00091e-26	IHF_A	cd13835	PRK00285.FASTA.hhm	ihfA	99.9
IHF_A	Integration host factor subunit alpha	AEM48084.1	AFV	Acidithiobacillus ferrivorans	SS3	IHF_A	cd13835	9.63978e-36	IHF_A	cd13835	PRK00285.FASTA.hhm	ihfA	99.9
IHF_A	Integration host factor subunit alpha	OFA17003.1	AFV	Acidithiobacillus ferrivorans	PQ33	IHF_A	cd13835	4.21788e-27	IHF_A	cd13835	PRK00285.FASTA.hhm	ihfA	100
IHF_A	Integration host factor subunit alpha	HAP94_07290	AFV	Acidithiobacillus ferrivorans	DSM 22755	ihfA	PRK00285	7.37555e-38	ihfA	PRK00285	PRK00285.FASTA.hhm	ihfA	100
IHF_A	Integration host factor subunit alpha	AEM48079.1	AFV	Acidithiobacillus ferrivorans	SS3	IHF_A	cd13835	3.83348e-35	IHF_A	cd13835	cd13835.FASTA.hhm	IHF_A	99.9
IHF_A	Integration host factor subunit alpha	OCB03268.1	AFV	Acidithiobacillus ferrivorans	YL15	IHF_A	cd13835	1.69758e-38	IHF_A	cd13835	PRK00285.FASTA.hhm	ihfA	100
IHF_A	Integration host factor subunit alpha	OFA15734.1	AFV	Acidithiobacillus ferrivorans	PQ33	ihfA	PRK00285	2.69597e-49	ihfA	PRK00285	PRK00285.FASTA.hhm	ihfA	100
IHF_A	Integration host factor subunit alpha	CDQ09037.1	AFV	Acidithiobacillus ferrivorans	CF27	ihfA	PRK00285	2.69597e-49	ihfA	PRK00285	PRK00285.FASTA.hhm	ihfA	100
IHF_A	Integration host factor subunit alpha	HF929_09595	AFV	Acidithiobacillus ferrivorans	ACH	ihfA	PRK00285	2.69597e-49	ihfA	PRK00285	PRK00285.FASTA.hhm	ihfA	100
IHF_A	Integration host factor subunit alpha	HAP94_08985	AFV	Acidithiobacillus ferrivorans	DSM 22755	ihfA	PRK00285	2.69597e-49	ihfA	PRK00285	PRK00285.FASTA.hhm	ihfA	100
IHF_A	Integration host factor subunit alpha	SMH65632.1	AFV	Acidithiobacillus ferrivorans	PRJEB5721	ihfA	PRK00285	2.69597e-49	ihfA	PRK00285	PRK00285.FASTA.hhm	ihfA	100
IHF_A	Integration host factor subunit alpha	AEM48621.1	AFV	Acidithiobacillus ferrivorans	SS3	ihfA	PRK00285	2.69597e-49	ihfA	PRK00285	PRK00285.FASTA.hhm	ihfA	100
IHF_A	Integration host factor subunit alpha	OCB03190.1	AFV	Acidithiobacillus ferrivorans	YL15	ihfA	PRK00285	2.69597e-49	ihfA	PRK00285	PRK00285.FASTA.hhm	ihfA	100
IHF_A	Integration host factor subunit alpha	OCB01935.1	AFV	Acidithiobacillus ferrivorans	YL15	ihfA	PRK00285	2.19347e-37	ihfA	PRK00285	PRK00285.FASTA.hhm	ihfA	100
IHF_A	Integration host factor subunit alpha	SMH65273.1	AFV	Acidithiobacillus ferrivorans	PRJEB5721	ihfA	PRK00285	2.19347e-37	ihfA	PRK00285	PRK00285.FASTA.hhm	ihfA	100
IHF_A	Integration host factor subunit alpha	CDQ12181.1	AFV	Acidithiobacillus ferrivorans	CF27	ihfA	PRK00285	2.19347e-37	ihfA	PRK00285	PRK00285.FASTA.hhm	ihfA	100
IHF_A	Integration host factor subunit alpha	AEM48351.1	AFV	Acidithiobacillus ferrivorans	SS3	ihfA	PRK00285	9.85072e-38	ihfA	PRK00285	PRK00285.FASTA.hhm	ihfA	100
IHF_A	Integration host factor subunit alpha	OFA16809.1	AFV	Acidithiobacillus ferrivorans	PQ33	ihfA	PRK00285	9.85072e-38	ihfA	PRK00285	PRK00285.FASTA.hhm	ihfA	100
IHF_A	Integration host factor subunit alpha	HF929_05700	AFV	Acidithiobacillus ferrivorans	ACH	ihfA	PRK00285	9.85072e-38	ihfA	PRK00285	PRK00285.FASTA.hhm	ihfA	100
IHF_A	Integration host factor subunit alpha	HAP94_21100	AFV	Acidithiobacillus ferrivorans	DSM 22755	ihfA	PRK00285	9.85072e-38	ihfA	PRK00285	PRK00285.FASTA.hhm	ihfA	100
IHF_A	Integration host factor subunit alpha	AEM49081.1	AFV	Acidithiobacillus ferrivorans	SS3	HU_IHF	cl00257	1.83869e-32	HU_IHF	cl00257	PRK00285.FASTA.hhm	ihfA	99.9
IHF_A	Integration host factor subunit alpha	SMH66732.1	AFV	Acidithiobacillus ferrivorans	PRJEB5721	HU_IHF	cl00257	1.24012e-34	HU_IHF	cl00257	PRK00285.FASTA.hhm	ihfA	99.9
IHF_A	Integration host factor subunit alpha	CDQ11760.1	AFV	Acidithiobacillus ferrivorans	CF27	HU_IHF	cl00257	1.24012e-34	HU_IHF	cl00257	PRK00285.FASTA.hhm	ihfA	99.9
IHF_A	Integration host factor subunit alpha	HAP94_11950	AFV	Acidithiobacillus ferrivorans	DSM 22755	HU_IHF	cl00257	1.24012e-34	HU_IHF	cl00257	PRK00285.FASTA.hhm	ihfA	99.9
IHF_A	Integration host factor subunit alpha	HAP94_15220	AFV	Acidithiobacillus ferrivorans	DSM 22755	IHF_A	cd13835	2.76031e-37	IHF_A	cd13835	PRK00285.FASTA.hhm	ihfA	100
IHF_A	Integration host factor subunit alpha	NDU43272.1	AFN	Acidithiobacillus ferrianus	MG	ihfA	PRK00285	2.63208e-50	ihfA	PRK00285	PRK00285.FASTA.hhm	ihfA	100
IHF_A	Integration host factor subunit alpha	OCX84422.1	ATH	Acidithiobacillus thiooxidans	GD1-3	HU_IHF	cl00257	1.21276e-34	HU_IHF	cl00257	PRK00285.FASTA.hhm	ihfA	99.9
IHF_A	Integration host factor subunit alpha	OCX70902.1	ATH	Acidithiobacillus thiooxidans	DXS-W	HU_IHF	cl00257	1.21276e-34	HU_IHF	cl00257	PRK00285.FASTA.hhm	ihfA	99.9
IHF_A	Integration host factor subunit alpha	TQN51155.1	ATH	Acidithiobacillus thiooxidans	ATCC 19377, Illumina	ihfA	PRK00285	3.27937e-36	ihfA	PRK00285	PRK00285.FASTA.hhm	ihfA	100
IHF_A	Integration host factor subunit alpha	HF673_00050	ATH	Acidithiobacillus thiooxidans	ATCC 15494	IHF_A	cd13835	1.12412e-25	IHF_A	cd13835	PRK00285.FASTA.hhm	ihfA	100
IHF_A	Integration host factor subunit alpha	HAQ01_03245	ATH	Acidithiobacillus thiooxidans	BC51	IHF_A	cd13835	9.75703e-37	IHF_A	cd13835	PRK00285.FASTA.hhm	ihfA	100
IHF_A	Integration host factor subunit alpha	HF670_03835	ATH	Acidithiobacillus thiooxidans	BN09-1	IHF_A	cd13835	9.75703e-37	IHF_A	cd13835	PRK00285.FASTA.hhm	ihfA	100
IHF_A	Integration host factor subunit alpha	OCX73536.1	ATH	Acidithiobacillus thiooxidans	A02	IHF_A	cd13835	9.75703e-37	IHF_A	cd13835	PRK00285.FASTA.hhm	ihfA	100
IHF_A	Integration host factor subunit alpha	WP_024893713.1	ATH	Acidithiobacillus thiooxidans	A01	IHF_A	cd13835	9.75703e-37	IHF_A	cd13835	PRK00285.FASTA.hhm	ihfA	100
IHF_A	Integration host factor subunit alpha	WP_024893713.1	ATH	Acidithiobacillus thiooxidans subsp. albertensis	DSM 14366	IHF_A	cd13835	9.75703e-37	IHF_A	cd13835	PRK00285.FASTA.hhm	ihfA	100
IHF_A	Integration host factor subunit alpha	WP_024893713.1	ATH	Acidithiobacillus thiooxidans	CLST	IHF_A	cd13835	9.75703e-37	IHF_A	cd13835	PRK00285.FASTA.hhm	ihfA	100
IHF_A	Integration host factor subunit alpha	OCX78685.1	ATH	Acidithiobacillus thiooxidans	BY-02	IHF_A	cd13835	9.75703e-37	IHF_A	cd13835	PRK00285.FASTA.hhm	ihfA	100
IHF_A	Integration host factor subunit alpha	OCX82367.1	ATH	Acidithiobacillus thiooxidans	DMC	IHF_A	cd13835	9.75703e-37	IHF_A	cd13835	PRK00285.FASTA.hhm	ihfA	100
IHF_A	Integration host factor subunit alpha	OCX87902.1	ATH	Acidithiobacillus thiooxidans	GD1-3	IHF_A	cd13835	9.75703e-37	IHF_A	cd13835	PRK00285.FASTA.hhm	ihfA	100
IHF_A	Integration host factor subunit alpha	OCX74934.1	ATH	Acidithiobacillus thiooxidans	DXS-W	IHF_A	cd13835	9.75703e-37	IHF_A	cd13835	PRK00285.FASTA.hhm	ihfA	100
IHF_A	Integration host factor subunit alpha	HAP67_09180	ATH	Acidithiobacillus thiooxidans subsp. albertensis	No26	IHF_A	cd13835	9.75703e-37	IHF_A	cd13835	PRK00285.FASTA.hhm	ihfA	100
IHF_A	Integration host factor subunit alpha	OFC51025.1	ATH	Acidithiobacillus thiooxidans	ZBY	IHF_A	cd13835	9.75703e-37	IHF_A	cd13835	PRK00285.FASTA.hhm	ihfA	100
IHF_A	Integration host factor subunit alpha	HF671_11150	ATH	Acidithiobacillus thiooxidans	VAN18-5	IHF_A	cd13835	9.75703e-37	IHF_A	cd13835	PRK00285.FASTA.hhm	ihfA	100
IHF_A	Integration host factor subunit alpha	OCX89027.1	ATH	Acidithiobacillus thiooxidans	JYC-17	IHF_A	cd13835	9.75703e-37	IHF_A	cd13835	PRK00285.FASTA.hhm	ihfA	100
IHF_A	Integration host factor subunit alpha	HER14_19360	ATH	Acidithiobacillus thiooxidans	ATCC 21835	ihfA	PRK00285	7.92098e-41	ihfA	PRK00285	PRK00285.FASTA.hhm	ihfA	100
IHF_A	Integration host factor subunit alpha	WP_031573521.1	ATH	Acidithiobacillus thiooxidans	Licanantay	ihfA	PRK00285	1.6338e-29	ihfA	PRK00285	PRK00285.FASTA.hhm	ihfA	100
IHF_A	Integration host factor subunit alpha	TQN50353.1	ATH	Acidithiobacillus thiooxidans	ATCC 19377, Illumina	ihfA	PRK00285	7.92098e-41	ihfA	PRK00285	PRK00285.FASTA.hhm	ihfA	100
IHF_A	Integration host factor subunit alpha	WP_024894303.1	ATH	Acidithiobacillus thiooxidans	A01	IHF_A	cd13835	2.43591e-29	IHF_A	cd13835	PRK00285.FASTA.hhm	ihfA	100
IHF_A	Integration host factor subunit alpha	OCX73442.1	ATH	Acidithiobacillus thiooxidans	A02	IHF_A	cd13835	2.43591e-29	IHF_A	cd13835	PRK00285.FASTA.hhm	ihfA	100
IHF_A	Integration host factor subunit alpha	OCX79019.1	ATH	Acidithiobacillus thiooxidans	BY-02	IHF_A	cd13835	2.43591e-29	IHF_A	cd13835	PRK00285.FASTA.hhm	ihfA	100
IHF_A	Integration host factor subunit alpha	OCX77401.1	ATH	Acidithiobacillus thiooxidans	DMC	IHF_A	cd13835	2.43591e-29	IHF_A	cd13835	PRK00285.FASTA.hhm	ihfA	100
IHF_A	Integration host factor subunit alpha	OCX88586.1	ATH	Acidithiobacillus thiooxidans	JYC-17	IHF_A	cd13835	2.43591e-29	IHF_A	cd13835	PRK00285.FASTA.hhm	ihfA	100
IHF_A	Integration host factor subunit alpha	OFC42421.1	ATH	Acidithiobacillus thiooxidans	ZBY	IHF_A	cd13835	2.43591e-29	IHF_A	cd13835	PRK00285.FASTA.hhm	ihfA	100
IHF_A	Integration host factor subunit alpha	HF669_04045	ATH	Acidithiobacillus thiooxidans	ATCC 8085	ihfA	PRK00285	1.60958e-38	ihfA	PRK00285	PRK00285.FASTA.hhm	ihfA	100
IHF_A	Integration host factor subunit alpha	WP_010641743.1	ATH	Acidithiobacillus thiooxidans	ATCC 19377, Sanger	ihfA	PRK00285	1.60958e-38	ihfA	PRK00285	PRK00285.FASTA.hhm	ihfA	100
IHF_A	Integration host factor subunit alpha	OCX86195.1	ATH	Acidithiobacillus thiooxidans	JYC-17	ihfA	PRK00285	1.30394e-39	ihfA	PRK00285	PRK00285.FASTA.hhm	ihfA	100
IHF_A	Integration host factor subunit alpha	HF671_10880	ATH	Acidithiobacillus thiooxidans	VAN18-5	ihfA	PRK00285	1.30394e-39	ihfA	PRK00285	PRK00285.FASTA.hhm	ihfA	100
IHF_A	Integration host factor subunit alpha	OFC47708.1	ATH	Acidithiobacillus thiooxidans	ZBY	ihfA	PRK00285	1.30394e-39	ihfA	PRK00285	PRK00285.FASTA.hhm	ihfA	100
IHF_A	Integration host factor subunit alpha	HAP67_02170	ATH	Acidithiobacillus thiooxidans subsp. albertensis	No26	ihfA	PRK00285	1.30394e-39	ihfA	PRK00285	PRK00285.FASTA.hhm	ihfA	100
IHF_A	Integration host factor subunit alpha	HF673_07080	ATH	Acidithiobacillus thiooxidans	ATCC 15494	ihfA	PRK00285	1.30394e-39	ihfA	PRK00285	PRK00285.FASTA.hhm	ihfA	100
IHF_A	Integration host factor subunit alpha	OCX74838.1	ATH	Acidithiobacillus thiooxidans	DXS-W	ihfA	PRK00285	1.30394e-39	ihfA	PRK00285	PRK00285.FASTA.hhm	ihfA	100
IHF_A	Integration host factor subunit alpha	OCX79068.1	ATH	Acidithiobacillus thiooxidans	GD1-3	ihfA	PRK00285	1.30394e-39	ihfA	PRK00285	PRK00285.FASTA.hhm	ihfA	100
IHF_A	Integration host factor subunit alpha	OCX72778.1	ATH	Acidithiobacillus thiooxidans	BY-02	ihfA	PRK00285	1.30394e-39	ihfA	PRK00285	PRK00285.FASTA.hhm	ihfA	100
IHF_A	Integration host factor subunit alpha	HF670_03055	ATH	Acidithiobacillus thiooxidans	BN09-1	ihfA	PRK00285	1.30394e-39	ihfA	PRK00285	PRK00285.FASTA.hhm	ihfA	100
IHF_A	Integration host factor subunit alpha	HAQ01_10130	ATH	Acidithiobacillus thiooxidans	BC51	ihfA	PRK00285	1.30394e-39	ihfA	PRK00285	PRK00285.FASTA.hhm	ihfA	100
IHF_A	Integration host factor subunit alpha	OCX83613.1	ATH	Acidithiobacillus thiooxidans	DMC	ihfA	PRK00285	1.30394e-39	ihfA	PRK00285	PRK00285.FASTA.hhm	ihfA	100
IHF_A	Integration host factor subunit alpha	HER14_17995	ATH	Acidithiobacillus thiooxidans	ATCC 21835	ihfA	PRK00285	1.30394e-39	ihfA	PRK00285	PRK00285.FASTA.hhm	ihfA	100
IHF_A	Integration host factor subunit alpha	OCX72021.1	ATH	Acidithiobacillus thiooxidans	A02	ihfA	PRK00285	1.30394e-39	ihfA	PRK00285	PRK00285.FASTA.hhm	ihfA	100
IHF_A	Integration host factor subunit alpha	WP_024893611.1	ATH	Acidithiobacillus thiooxidans	A01	ihfA	PRK00285	1.30394e-39	ihfA	PRK00285	PRK00285.FASTA.hhm	ihfA	100
IHF_A	Integration host factor subunit alpha	WP_024893611.1	ATH	Acidithiobacillus thiooxidans subsp. albertensis	DSM 14366	ihfA	PRK00285	1.30394e-39	ihfA	PRK00285	PRK00285.FASTA.hhm	ihfA	100
IHF_A	Integration host factor subunit alpha	WP_024893611.1	ATH	Acidithiobacillus thiooxidans	CLST	ihfA	PRK00285	1.30394e-39	ihfA	PRK00285	PRK00285.FASTA.hhm	ihfA	100
IHF_A	Integration host factor subunit alpha	WP_024893611.1	ATH	Acidithiobacillus thiooxidans	Licanantay	ihfA	PRK00285	1.30394e-39	ihfA	PRK00285	PRK00285.FASTA.hhm	ihfA	100
IHF_A	Integration host factor subunit alpha	QFX95092.1	ATH	Acidithiobacillus thiooxidans	ATCC 19377, closed PacBio	ihfA	PRK00285	1.30394e-39	ihfA	PRK00285	PRK00285.FASTA.hhm	ihfA	100
IHF_A	Integration host factor subunit alpha	WP_081576725.1	ATH	Acidithiobacillus thiooxidans	CLST	ihfA	PRK00285	8.45068e-42	ihfA	PRK00285	PRK00285.FASTA.hhm	ihfA	100
IHF_A	Integration host factor subunit alpha	HAQ01_01860	ATH	Acidithiobacillus thiooxidans	BC51	ihfA	PRK00285	2.04449e-36	ihfA	PRK00285	PRK00285.FASTA.hhm	ihfA	100
IHF_A	Integration host factor subunit alpha	HF669_09655	ATH	Acidithiobacillus thiooxidans	ATCC 8085	ihfA	PRK00285	2.04449e-36	ihfA	PRK00285	PRK00285.FASTA.hhm	ihfA	100
IHF_A	Integration host factor subunit alpha	WP_010641130.1	ATH	Acidithiobacillus thiooxidans	ATCC 19377, Sanger	ihfA	PRK00285	2.04449e-36	ihfA	PRK00285	PRK00285.FASTA.hhm	ihfA	100
IHF_A	Integration host factor subunit alpha	HF673_05665	ATH	Acidithiobacillus thiooxidans	ATCC 15494	ihfA	PRK00285	7.80634e-40	ihfA	PRK00285	PRK00285.FASTA.hhm	ihfA	100
IHF_A	Integration host factor subunit alpha	QFX96135.1	ATH	Acidithiobacillus thiooxidans	ATCC 19377, closed PacBio	ihfA	PRK00285	7.80634e-40	ihfA	PRK00285	PRK00285.FASTA.hhm	ihfA	100
IHF_A	Integration host factor subunit alpha	HF670_07720	ATH	Acidithiobacillus thiooxidans	BN09-1	ihfA	PRK00285	1.30459e-24	ihfA	PRK00285	PRK00285.FASTA.hhm	ihfA	100
IHF_A	Integration host factor subunit alpha	TQN50158.1	ATH	Acidithiobacillus thiooxidans	ATCC 19377, Illumina	ihfA	PRK00285	5.01862e-40	ihfA	PRK00285	PRK00285.FASTA.hhm	ihfA	100
IHF_A	Integration host factor subunit alpha	TQN52011.1	ATH	Acidithiobacillus thiooxidans	ATCC 19377, Illumina	ihfA	PRK00285	8.32167e-26	ihfA	PRK00285	PRK00285.FASTA.hhm	ihfA	100
IHF_A	Integration host factor subunit alpha	HAP67_08700	ATH	Acidithiobacillus thiooxidans subsp. albertensis	No26	ihfA	PRK00285	1.89342e-36	ihfA	PRK00285	PRK00285.FASTA.hhm	ihfA	100
IHF_A	Integration host factor subunit alpha	WP_024894966.1	ATH	Acidithiobacillus thiooxidans	A01	IHF_A	cd13835	6.52141e-41	IHF_A	cd13835	PRK00285.FASTA.hhm	ihfA	100
IHF_A	Integration host factor subunit alpha	WP_031568612.1	ATH	Acidithiobacillus thiooxidans	Licanantay	IHF_A	cd13835	1.13222e-31	IHF_A	cd13835	PRK00285.FASTA.hhm	ihfA	99.9
IHF_A	Integration host factor subunit alpha	OCX78348.1	ATH	Acidithiobacillus thiooxidans	BY-02	IHF_A	cd13835	2.17471e-35	IHF_A	cd13835	PRK00285.FASTA.hhm	ihfA	99.9
IHF_A	Integration host factor subunit alpha	OCX77471.1	ATH	Acidithiobacillus thiooxidans	A02	IHF_A	cd13835	2.17471e-35	IHF_A	cd13835	PRK00285.FASTA.hhm	ihfA	99.9
IHF_A	Integration host factor subunit alpha	WP_024893779.1	ATH	Acidithiobacillus thiooxidans	A01	IHF_A	cd13835	2.17471e-35	IHF_A	cd13835	PRK00285.FASTA.hhm	ihfA	99.9
IHF_A	Integration host factor subunit alpha	OFC41990.1	ATH	Acidithiobacillus thiooxidans	ZBY	IHF_A	cd13835	2.17471e-35	IHF_A	cd13835	PRK00285.FASTA.hhm	ihfA	99.9
IHF_A	Integration host factor subunit alpha	OCX89692.1	ATH	Acidithiobacillus thiooxidans	JYC-17	IHF_A	cd13835	2.17471e-35	IHF_A	cd13835	PRK00285.FASTA.hhm	ihfA	99.9
IHF_A	Integration host factor subunit alpha	OCX84722.1	ATH	Acidithiobacillus thiooxidans	DMC	IHF_A	cd13835	2.17471e-35	IHF_A	cd13835	PRK00285.FASTA.hhm	ihfA	99.9
IHF_A	Integration host factor subunit alpha	WP_075323103.1	ATH	Acidithiobacillus thiooxidans subsp. albertensis	DSM 14366	IHF_A	cd13835	1.61257e-27	IHF_A	cd13835	PRK00285.FASTA.hhm	ihfA	100
IHF_A	Integration host factor subunit alpha	WP_081577049.1	ATH	Acidithiobacillus thiooxidans	CLST	IHF_A	cd13835	1.75346e-38	IHF_A	cd13835	PRK00285.FASTA.hhm	ihfA	100
IHF_A	Integration host factor subunit alpha	WP_075324034.1	ATH	Acidithiobacillus thiooxidans subsp. albertensis	DSM 14366	IHF_A	cd13835	2.33227e-27	IHF_A	cd13835	PRK00285.FASTA.hhm	ihfA	100
IHF_A	Integration host factor subunit alpha	WP_031571961.1	ATH	Acidithiobacillus thiooxidans	Licanantay	IHF_A	cd13835	1.00341e-37	IHF_A	cd13835	PRK00285.FASTA.hhm	ihfA	100
IHF_A	Integration host factor subunit alpha	OCX75664.1	ATH	Acidithiobacillus thiooxidans	DXS-W	IHF_A	cd13835	2.82748e-36	IHF_A	cd13835	PRK00285.FASTA.hhm	ihfA	100
IHF_A	Integration host factor subunit alpha	OCX87215.1	ATH	Acidithiobacillus thiooxidans	GD1-3	IHF_A	cd13835	2.82748e-36	IHF_A	cd13835	PRK00285.FASTA.hhm	ihfA	100
IHF_A	Integration host factor subunit alpha	QFX97730.1	ATH	Acidithiobacillus thiooxidans	ATCC 19377, closed PacBio	IHF_A	cd13835	8.00882e-27	IHF_A	cd13835	PRK00285.FASTA.hhm	ihfA	100
IHF_A	Integration host factor subunit alpha	HF671_06575	ATH	Acidithiobacillus thiooxidans	VAN18-5	IHF_A	cd13835	8.00882e-27	IHF_A	cd13835	PRK00285.FASTA.hhm	ihfA	100
IHF_A	Integration host factor subunit alpha	HAP67_14805	ATH	Acidithiobacillus thiooxidans subsp. albertensis	No26	IHF_A	cd13835	8.00882e-27	IHF_A	cd13835	PRK00285.FASTA.hhm	ihfA	100
IHF_A	Integration host factor subunit alpha	HF673_08925	ATH	Acidithiobacillus thiooxidans	ATCC 15494	IHF_A	cd13835	8.00882e-27	IHF_A	cd13835	PRK00285.FASTA.hhm	ihfA	100
IHF_A	Integration host factor subunit alpha	WP_031576128.1	ATH	Acidithiobacillus thiooxidans	CLST	IHF_A	cd13835	8.00882e-27	IHF_A	cd13835	PRK00285.FASTA.hhm	ihfA	100
IHF_A	Integration host factor subunit alpha	WP_031576128.1	ATH	Acidithiobacillus thiooxidans	Licanantay	IHF_A	cd13835	8.00882e-27	IHF_A	cd13835	PRK00285.FASTA.hhm	ihfA	100
IHF_A	Integration host factor subunit alpha	HJG40_14165	ACO	Acidithiobacillus concretivorus	ATCC 19703	ihfA	PRK00285	1.00486e-36	ihfA	PRK00285	PRK00285.FASTA.hhm	ihfA	100
IHF_A	Integration host factor subunit alpha	HJG40_04600	ACO	Acidithiobacillus concretivorus	ATCC 19703	ihfA	PRK00285	1.30394e-39	ihfA	PRK00285	PRK00285.FASTA.hhm	ihfA	100
IHF_A	Integration host factor subunit alpha	HJG40_05775	ACO	Acidithiobacillus concretivorus	ATCC 19703	ihfA	PRK00285	3.76421e-37	ihfA	PRK00285	PRK00285.FASTA.hhm	ihfA	100
IHF_A	Integration host factor subunit alpha	HAP95_11820	ASU	Acidithiobacillus sulfurivorans	RW2	ihfA	PRK00285	3.77647e-26	ihfA	PRK00285	PRK00285.FASTA.hhm	ihfA	100
IHF_A	Integration host factor subunit alpha	HAP95_08475	ASU	Acidithiobacillus sulfurivorans	RW2	ihfA	PRK00285	1.30394e-39	ihfA	PRK00285	PRK00285.FASTA.hhm	ihfA	100
IHF_A	Integration host factor subunit alpha	PKY11810.1	AMA	Acidithiobacillus marinus	SH	ihfA	PRK00285	2.99614e-51	ihfA	PRK00285	PRK00285.FASTA.hhm	ihfA	100
IHF_A	Integration host factor subunit alpha	HHS34_03315	AMO	Acidithiobacillus monserratensis	GG1-14	ihfA	PRK00285	2.99614e-51	ihfA	PRK00285	PRK00285.FASTA.hhm	ihfA	100
IHF_A	Integration host factor subunit alpha	AIA56791.1	FCA	Fervidacidithiobacillus caldus	ATCC 51756	IHF_A	cd13835	1.71083e-26	IHF_A	cd13835	PRK00285.FASTA.hhm	ihfA	99.9
IHF_A	Integration host factor subunit alpha	OFC37868.1	FCA	Fervidacidithiobacillus caldus	DX	ihfA	PRK00285	5.4264e-29	ihfA	PRK00285	PRK00285.FASTA.hhm	ihfA	100
IHF_A	Integration host factor subunit alpha	OFC37748.1	FCA	Fervidacidithiobacillus caldus	ZBY	NA	NA	NA	ihfA	PRK00285	PRK00285.FASTA.hhm	ihfA	100
IHF_A	Integration host factor subunit alpha	OFC37636.1	FCA	Fervidacidithiobacillus caldus	ZJ	ihfA	PRK00285	5.4264e-29	ihfA	PRK00285	PRK00285.FASTA.hhm	ihfA	100
IHF_A	Integration host factor subunit alpha	QER44738.1	FCA	Fervidacidithiobacillus caldus	MTH-04 2019	ihfA	PRK00285	5.85874e-38	ihfA	PRK00285	PRK00285.FASTA.hhm	ihfA	100
IHF_A	Integration host factor subunit alpha	AUW34139.1	FCA	Fervidacidithiobacillus caldus	MTH-04	ihfA	PRK00285	5.85874e-38	ihfA	PRK00285	PRK00285.FASTA.hhm	ihfA	100
IHF_A	Integration host factor subunit alpha	AEK59568.1	FCA	Fervidacidithiobacillus caldus	SM-1	ihfA	PRK00285	5.85874e-38	ihfA	PRK00285	PRK00285.FASTA.hhm	ihfA	100
IHF_A	Integration host factor subunit alpha	OFC35772.1	FCA	Fervidacidithiobacillus caldus	DX	ihfA	PRK00285	5.54671e-39	ihfA	PRK00285	PRK00285.FASTA.hhm	ihfA	100
IHF_A	Integration host factor subunit alpha	OFC37649.1	FCA	Fervidacidithiobacillus caldus	ZBY	ihfA	PRK00285	5.54671e-39	ihfA	PRK00285	PRK00285.FASTA.hhm	ihfA	100
IHF_A	Integration host factor subunit alpha	OFC40743.1	FCA	Fervidacidithiobacillus caldus	ZJ	ihfA	PRK00285	5.54671e-39	ihfA	PRK00285	PRK00285.FASTA.hhm	ihfA	100
IHF_A	Integration host factor subunit alpha	OFC44073.1	FCA	Fervidacidithiobacillus caldus	S1	ihfA	PRK00285	5.54671e-39	ihfA	PRK00285	PRK00285.FASTA.hhm	ihfA	100
IHF_A	Integration host factor subunit alpha	HAQ03_02865	FCA	Fervidacidithiobacillus caldus	CV18-1	IHF_A	cd13835	1.6519e-43	IHF_A	cd13835	PRK00285.FASTA.hhm	ihfA	100
IHF_A	Integration host factor subunit alpha	HFV02_03580	FCA	Fervidacidithiobacillus caldus	C-SH12	IHF_A	cd13835	1.6519e-43	IHF_A	cd13835	PRK00285.FASTA.hhm	ihfA	100
IHF_A	Integration host factor subunit alpha	OFC35861.1	FCA	Fervidacidithiobacillus caldus	DX	IHF_A	cd13835	7.66333e-43	IHF_A	cd13835	PRK00285.FASTA.hhm	ihfA	100
IHF_A	Integration host factor subunit alpha	HAQ02_13930	FCA	Fervidacidithiobacillus caldus	VAN18-3	IHF_A	cd13835	1.6519e-43	IHF_A	cd13835	PRK00285.FASTA.hhm	ihfA	100
IHF_A	Integration host factor subunit alpha	OFC39147.1	FCA	Fervidacidithiobacillus caldus	ZJ	IHF_A	cd13835	7.66333e-43	IHF_A	cd13835	PRK00285.FASTA.hhm	ihfA	100
IHF_A	Integration host factor subunit alpha	OFC39772.1	FCA	Fervidacidithiobacillus caldus	ZBY	IHF_A	cd13835	7.66333e-43	IHF_A	cd13835	PRK00285.FASTA.hhm	ihfA	100
IHF_A	Integration host factor subunit alpha	HAP96_09120	FCA	Fervidacidithiobacillus caldus	KU	IHF_A	cd13835	1.84043e-32	IHF_A	cd13835	PRK00285.FASTA.hhm	ihfA	100
IHF_A	Integration host factor subunit alpha	HAP98_11700	FCA	Fervidacidithiobacillus caldus	F	IHF_A	cd13835	1.84043e-32	IHF_A	cd13835	PRK00285.FASTA.hhm	ihfA	100
IHF_A	Integration host factor subunit alpha	HAQ00_08325	FCA	Fervidacidithiobacillus caldus	DSM 8584	IHF_A	cd13835	1.84043e-32	IHF_A	cd13835	PRK00285.FASTA.hhm	ihfA	100
IHF_A	Integration host factor subunit alpha	HAP97_00850	FCA	Fervidacidithiobacillus caldus	BC13	IHF_A	cd13835	1.84043e-32	IHF_A	cd13835	PRK00285.FASTA.hhm	ihfA	100
IHF_A	Integration host factor subunit alpha	AIA55711.1	FCA	Fervidacidithiobacillus caldus	ATCC 51756	IHF_A	cd13835	1.84043e-32	IHF_A	cd13835	PRK00285.FASTA.hhm	ihfA	100
IHF_A	Integration host factor subunit alpha	HAP99_00510	FCA	Fervidacidithiobacillus caldus	MELC5	IHF_A	cd13835	1.84043e-32	IHF_A	cd13835	PRK00285.FASTA.hhm	ihfA	100
IHF_A	Integration host factor subunit alpha	OFC61539.1	FCA	Fervidacidithiobacillus caldus	S1	IHF_A	cd13835	6.52141e-41	IHF_A	cd13835	PRK00285.FASTA.hhm	ihfA	100
IHF_A	Integration host factor subunit alpha	OFC35499.1	FCA	Fervidacidithiobacillus caldus	ZBY	IHF_A	cd13835	2.20337e-28	IHF_A	cd13835	PRK00285.FASTA.hhm	ihfA	100
IHF_A	Integration host factor subunit alpha	OFC28704.1	FCA	Fervidacidithiobacillus caldus	DX	IHF_A	cd13835	2.20337e-28	IHF_A	cd13835	PRK00285.FASTA.hhm	ihfA	100
IHF_A	Integration host factor subunit alpha	OFC41371.1	FCA	Fervidacidithiobacillus caldus	ZJ	IHF_A	cd13835	2.20337e-28	IHF_A	cd13835	PRK00285.FASTA.hhm	ihfA	100
IHF_A	Integration host factor subunit alpha	AEK59821.1	FCA	Fervidacidithiobacillus caldus	SM-1	IHF_A	cd13835	6.74164e-30	IHF_A	cd13835	PRK00285.FASTA.hhm	ihfA	100
IHF_A	Integration host factor subunit alpha	AUW34268.1	FCA	Fervidacidithiobacillus caldus	MTH-04	IHF_A	cd13835	6.74164e-30	IHF_A	cd13835	PRK00285.FASTA.hhm	ihfA	100
IHF_A	Integration host factor subunit alpha	QER45814.1	FCA	Fervidacidithiobacillus caldus	MTH-04 2019	IHF_A	cd13835	6.74164e-30	IHF_A	cd13835	PRK00285.FASTA.hhm	ihfA	100
IHF_A	Integration host factor subunit alpha	HF288_06155	FCA	Fervidacidithiobacillus caldus	MNG	IHF_A	cd13835	6.74164e-30	IHF_A	cd13835	PRK00285.FASTA.hhm	ihfA	100
IHF_A	Integration host factor subunit alpha	AEK59799.1	FCA	Fervidacidithiobacillus caldus	SM-1	IHF_A	cd13835	1.62048e-40	IHF_A	cd13835	PRK00285.FASTA.hhm	ihfA	100
IHF_A	Integration host factor subunit alpha	HAP96_00825	FCA	Fervidacidithiobacillus caldus	KU	IHF_A	cd13835	1.43633e-40	IHF_A	cd13835	PRK00285.FASTA.hhm	ihfA	100
IHF_A	Integration host factor subunit alpha	HAP98_04915	FCA	Fervidacidithiobacillus caldus	F	IHF_A	cd13835	1.43633e-40	IHF_A	cd13835	PRK00285.FASTA.hhm	ihfA	100
IHF_A	Integration host factor subunit alpha	HAQ00_01580	FCA	Fervidacidithiobacillus caldus	DSM 8584	IHF_A	cd13835	1.43633e-40	IHF_A	cd13835	PRK00285.FASTA.hhm	ihfA	100
IHF_A	Integration host factor subunit alpha	HAP97_14600	FCA	Fervidacidithiobacillus caldus	BC13	IHF_A	cd13835	1.43633e-40	IHF_A	cd13835	PRK00285.FASTA.hhm	ihfA	100
IHF_A	Integration host factor subunit alpha	HF288_12495	FCA	Fervidacidithiobacillus caldus	MNG	IHF_A	cd13835	1.4992e-34	IHF_A	cd13835	PRK00285.FASTA.hhm	ihfA	99.9
IHF_A	Integration host factor subunit alpha	HAQ03_04070	FCA	Fervidacidithiobacillus caldus	CV18-1	ihfA	PRK00285	1.62734e-49	ihfA	PRK00285	PRK00285.FASTA.hhm	ihfA	100
IHF_A	Integration host factor subunit alpha	AIA56249.1	FCA	Fervidacidithiobacillus caldus	ATCC 51756	ihfA	PRK00285	1.62734e-49	ihfA	PRK00285	PRK00285.FASTA.hhm	ihfA	100
IHF_A	Integration host factor subunit alpha	HFV02_14895	FCA	Fervidacidithiobacillus caldus	C-SH12	ihfA	PRK00285	1.62734e-49	ihfA	PRK00285	PRK00285.FASTA.hhm	ihfA	100
IHF_A	Integration host factor subunit alpha	OFC40964.1	FCA	Fervidacidithiobacillus caldus	ZJ	ihfA	PRK00285	1.62734e-49	ihfA	PRK00285	PRK00285.FASTA.hhm	ihfA	100
IHF_A	Integration host factor subunit alpha	OFC40274.1	FCA	Fervidacidithiobacillus caldus	ZBY	ihfA	PRK00285	1.62734e-49	ihfA	PRK00285	PRK00285.FASTA.hhm	ihfA	100
IHF_A	Integration host factor subunit alpha	HAQ02_05070	FCA	Fervidacidithiobacillus caldus	VAN18-3	ihfA	PRK00285	1.62734e-49	ihfA	PRK00285	PRK00285.FASTA.hhm	ihfA	100
IHF_A	Integration host factor subunit alpha	AEK59206.1	FCA	Fervidacidithiobacillus caldus	SM-1	ihfA	PRK00285	1.62734e-49	ihfA	PRK00285	PRK00285.FASTA.hhm	ihfA	100
IHF_A	Integration host factor subunit alpha	OFC61378.1	FCA	Fervidacidithiobacillus caldus	S1	ihfA	PRK00285	1.62734e-49	ihfA	PRK00285	PRK00285.FASTA.hhm	ihfA	100
IHF_A	Integration host factor subunit alpha	AUW33592.1	FCA	Fervidacidithiobacillus caldus	MTH-04	ihfA	PRK00285	1.62734e-49	ihfA	PRK00285	PRK00285.FASTA.hhm	ihfA	100
IHF_A	Integration host factor subunit alpha	QER43839.1	FCA	Fervidacidithiobacillus caldus	MTH-04 2019	ihfA	PRK00285	1.62734e-49	ihfA	PRK00285	PRK00285.FASTA.hhm	ihfA	100
IHF_A	Integration host factor subunit alpha	HAP97_06465	FCA	Fervidacidithiobacillus caldus	BC13	ihfA	PRK00285	1.62734e-49	ihfA	PRK00285	PRK00285.FASTA.hhm	ihfA	100
IHF_A	Integration host factor subunit alpha	HF288_01265	FCA	Fervidacidithiobacillus caldus	MNG	ihfA	PRK00285	1.62734e-49	ihfA	PRK00285	PRK00285.FASTA.hhm	ihfA	100
IHF_A	Integration host factor subunit alpha	HAQ00_05995	FCA	Fervidacidithiobacillus caldus	DSM 8584	ihfA	PRK00285	1.62734e-49	ihfA	PRK00285	PRK00285.FASTA.hhm	ihfA	100
IHF_A	Integration host factor subunit alpha	OFC39250.1	FCA	Fervidacidithiobacillus caldus	DX	ihfA	PRK00285	1.62734e-49	ihfA	PRK00285	PRK00285.FASTA.hhm	ihfA	100
IHF_A	Integration host factor subunit alpha	HAP99_00310	FCA	Fervidacidithiobacillus caldus	MELC5	ihfA	PRK00285	1.62734e-49	ihfA	PRK00285	PRK00285.FASTA.hhm	ihfA	100
IHF_A	Integration host factor subunit alpha	HAP96_08545	FCA	Fervidacidithiobacillus caldus	KU	ihfA	PRK00285	1.62734e-49	ihfA	PRK00285	PRK00285.FASTA.hhm	ihfA	100
IHF_A	Integration host factor subunit alpha	HAP98_14515	FCA	Fervidacidithiobacillus caldus	F	ihfA	PRK00285	1.62734e-49	ihfA	PRK00285	PRK00285.FASTA.hhm	ihfA	100
IHF_A	Integration host factor subunit alpha	HF281_03785	FCA	Fervidacidithiobacillus caldus	6	ihfA	PRK00285	1.62734e-49	ihfA	PRK00285	PRK00285.FASTA.hhm	ihfA	100
IHF_A	Integration host factor subunit alpha	HFQ13_10365	ICO	Igneacidithiobacillus copahuensis	VAN18-1	ihfA	PRK00285	8.87789e-37	ihfA	PRK00285	PRK00285.FASTA.hhm	ihfA	100
IHF_A	Integration host factor subunit alpha	HFU75_08095	ICO	Igneacidithiobacillus copahuensis	VAN18-2	ihfA	PRK00285	8.87789e-37	ihfA	PRK00285	PRK00285.FASTA.hhm	ihfA	100
IHF_A	Integration host factor subunit alpha	HFU97_00310	ICO	Igneacidithiobacillus copahuensis	BN09-2	ihfA	PRK00285	8.87789e-37	ihfA	PRK00285	PRK00285.FASTA.hhm	ihfA	100
IHF_A	Integration host factor subunit alpha	HFV00_03790	ICO	Igneacidithiobacillus copahuensis	VAN18-4	ihfA	PRK00285	8.87789e-37	ihfA	PRK00285	PRK00285.FASTA.hhm	ihfA	100
IHF_A	Integration host factor subunit alpha	HFU87_04985	ICO	Igneacidithiobacillus copahuensis	CV18-3	ihfA	PRK00285	8.87789e-37	ihfA	PRK00285	PRK00285.FASTA.hhm	ihfA	100
IHF_A	Integration host factor subunit alpha	HFU84_03155	ICO	Igneacidithiobacillus copahuensis	CV18-2	ihfA	PRK00285	8.87789e-37	ihfA	PRK00285	PRK00285.FASTA.hhm	ihfA	100
IHF_A	Integration host factor subunit alpha	HGE68310.1	IYE	Igneacidithiobacillus yellowstonensis	SpSt-908	ihfA	PRK00285	8.87789e-37	ihfA	PRK00285	PRK00285.FASTA.hhm	ihfA	100
IHF_A	Integration host factor subunit alpha	RNF58797.1	AMS	Ambacidithiobacillus sulfuriphilus	CJ-2	ihfA	PRK00285	1.19771e-50	ihfA	PRK00285	PRK00285.FASTA.hhm	ihfA	100
IHF_A	Integration host factor subunit alpha	WP_028989714.1	TTP	Thermithiobacillus tepidarius	DSM 3134	ihfA	PRK00285	3.70928e-39	ihfA	PRK00285	PRK00285.FASTA.hhm	ihfA	100
IHF_B	Integration host factor subunit beta	HMI48_04905	AFE	Acidithiobacillus ferrooxidans	DSM 16786	IHF_B	cd13836	8.46898e-22	IHF_B	cd13836	cd13836.FASTA.hhm	IHF_B	99.9
IHF_B	Integration host factor subunit beta	WP_163055762.1	AFE	Acidithiobacillus ferrooxidans	BY-3	IHF_B	cd13836	7.51845e-33	IHF_B	cd13836	cd13836.FASTA.hhm	IHF_B	99.9
IHF_B	Integration host factor subunit beta	RRN86769.1	AFE	Acidithiobacillus ferrooxidans	RVS1	IHF_B	cd13836	5.88632e-36	IHF_B	cd13836	cd13836.FASTA.hhm	IHF_B	99.9
IHF_B	Integration host factor subunit beta	WP_070807686.1	AFE	Acidithiobacillus ferrooxidans	HEL18	IHF_B	cd13836	5.88632e-36	IHF_B	cd13836	cd13836.FASTA.hhm	IHF_B	99.9
IHF_B	Integration host factor subunit beta	WP_070807686.1	AFE	Acidithiobacillus ferrooxidans	YQH-1	IHF_B	cd13836	5.88632e-36	IHF_B	cd13836	cd13836.FASTA.hhm	IHF_B	99.9
IHF_B	Integration host factor subunit beta	HF282_06810	AFE	Acidithiobacillus ferrooxidans	COP1	IHF_B	cd13836	5.88632e-36	IHF_B	cd13836	cd13836.FASTA.hhm	IHF_B	99.9
IHF_B	Integration host factor subunit beta	PZD82449.1	AFE	Acidithiobacillus ferrooxidans	CCM 4253	IHF_B	cd13836	5.88632e-36	IHF_B	cd13836	cd13836.FASTA.hhm	IHF_B	99.9
IHF_B	Integration host factor subunit beta	HMI48_01425	AFE	Acidithiobacillus ferrooxidans	DSM 16786	IHF_B	cd13836	6.96288e-36	IHF_B	cd13836	cd13836.FASTA.hhm	IHF_B	99.9
IHF_B	Integration host factor subunit beta	HF289_18215	AFE	Acidithiobacillus ferrooxidans	PQ505	ihfB	PRK00199	3.80744e-37	ihfB	PRK00199	PRK00199.FASTA.hhm	ihfB	100
IHF_B	Integration host factor subunit beta	RRN85419.1	AFE	Acidithiobacillus ferrooxidans	RVS1	ihfB	PRK00199	3.80744e-37	ihfB	PRK00199	PRK00199.FASTA.hhm	ihfB	100
IHF_B	Integration host factor subunit beta	HF283_13730	AFE	Acidithiobacillus ferrooxidans	S10	ihfB	PRK00199	3.80744e-37	ihfB	PRK00199	PRK00199.FASTA.hhm	ihfB	100
IHF_B	Integration host factor subunit beta	HF290_05190	AFE	Acidithiobacillus ferrooxidans	PQ506	ihfB	PRK00199	3.80744e-37	ihfB	PRK00199	PRK00199.FASTA.hhm	ihfB	100
IHF_B	Integration host factor subunit beta	ACK80327.1	AFE	Acidithiobacillus ferrooxidans	ATCC 23270	ihfB	PRK00199	3.80744e-37	ihfB	PRK00199	PRK00199.FASTA.hhm	ihfB	100
IHF_B	Integration host factor subunit beta	EGQ63373.1	AFE	Acidithiobacillus ferrooxidans	GGI-221	ihfB	PRK00199	3.80744e-37	ihfB	PRK00199	PRK00199.FASTA.hhm	ihfB	100
IHF_B	Integration host factor subunit beta	PZD81948.1	AFE	Acidithiobacillus ferrooxidans	CCM 4253	ihfB	PRK00199	3.80744e-37	ihfB	PRK00199	PRK00199.FASTA.hhm	ihfB	100
IHF_B	Integration host factor subunit beta	HF282_13280	AFE	Acidithiobacillus ferrooxidans	COP1	ihfB	PRK00199	3.80744e-37	ihfB	PRK00199	PRK00199.FASTA.hhm	ihfB	100
IHF_B	Integration host factor subunit beta	HMI48_15055	AFE	Acidithiobacillus ferrooxidans	DSM 16786	ihfB	PRK00199	3.80744e-37	ihfB	PRK00199	PRK00199.FASTA.hhm	ihfB	100
IHF_B	Integration host factor subunit beta	HF285_15785	AFE	Acidithiobacillus ferrooxidans	F221	ihfB	PRK00199	3.80744e-37	ihfB	PRK00199	PRK00199.FASTA.hhm	ihfB	100
IHF_B	Integration host factor subunit beta	ACH83268.1	AFE	Acidithiobacillus ferrooxidans	ATCC 53993	ihfB	PRK00199	3.80744e-37	ihfB	PRK00199	PRK00199.FASTA.hhm	ihfB	100
IHF_B	Integration host factor subunit beta	WP_009567461.1	AFE	Acidithiobacillus ferrooxidans	BY-3	ihfB	PRK00199	3.80744e-37	ihfB	PRK00199	PRK00199.FASTA.hhm	ihfB	100
IHF_B	Integration host factor subunit beta	WP_009567461.1	AFE	Acidithiobacillus ferrooxidans	HEL18	ihfB	PRK00199	3.80744e-37	ihfB	PRK00199	PRK00199.FASTA.hhm	ihfB	100
IHF_B	Integration host factor subunit beta	WP_009567461.1	AFE	Acidithiobacillus ferrooxidans	YQH-1	ihfB	PRK00199	3.80744e-37	ihfB	PRK00199	PRK00199.FASTA.hhm	ihfB	100
IHF_B	Integration host factor subunit beta	HF292_07030	AFG	Acidithiobacillus ferruginosus	CF3	ihfB	PRK00199	3.80744e-37	ihfB	PRK00199	PRK00199.FASTA.hhm	ihfB	100
IHF_B	Integration host factor subunit beta	HF668_12650	AFD	Acidithiobacillus ferridurans	Riv11	ihfB	PRK00199	3.80744e-37	ihfB	PRK00199	PRK00199.FASTA.hhm	ihfB	100
IHF_B	Integration host factor subunit beta	RBM00874.1	AFD	Acidithiobacillus ferridurans	IO-2C	ihfB	PRK00199	3.80744e-37	ihfB	PRK00199	PRK00199.FASTA.hhm	ihfB	100
IHF_B	Integration host factor subunit beta	QFG78112.1	AFD	Acidithiobacillus ferridurans	AMD consortium	ihfB	PRK00199	3.80744e-37	ihfB	PRK00199	PRK00199.FASTA.hhm	ihfB	100
IHF_B	Integration host factor subunit beta	HF561_01635	AFD	Acidithiobacillus ferridurans	ATCC 33020	ihfB	PRK00199	3.80744e-37	ihfB	PRK00199	PRK00199.FASTA.hhm	ihfB	100
IHF_B	Integration host factor subunit beta	HF563_19985	AFD	Acidithiobacillus ferridurans	B5	ihfB	PRK00199	3.80744e-37	ihfB	PRK00199	PRK00199.FASTA.hhm	ihfB	100
IHF_B	Integration host factor subunit beta	HF568_13030	AFD	Acidithiobacillus ferridurans	DSM 583	ihfB	PRK00199	3.80744e-37	ihfB	PRK00199	PRK00199.FASTA.hhm	ihfB	100
IHF_B	Integration host factor subunit beta	HF639_03615	AFD	Acidithiobacillus ferridurans	DSM 9465	ihfB	PRK00199	3.80744e-37	ihfB	PRK00199	PRK00199.FASTA.hhm	ihfB	100
IHF_B	Integration host factor subunit beta	BBF65908.1	AFD	Acidithiobacillus ferridurans	JCM 18981	ihfB	PRK00199	3.80744e-37	ihfB	PRK00199	PRK00199.FASTA.hhm	ihfB	100
IHF_B	Integration host factor subunit beta	HF641_04895	AFD	Acidithiobacillus ferridurans	MEL3	ihfB	PRK00199	3.80744e-37	ihfB	PRK00199	PRK00199.FASTA.hhm	ihfB	100
IHF_B	Integration host factor subunit beta	RBL98373.1	AFD	Acidithiobacillus ferridurans	IO-2C	IHF_B	cd13836	1.79279e-16	IHF_B	cd13836	cd13836.FASTA.hhm	IHF_B	99.8
IHF_B	Integration host factor subunit beta	HF641_07345	AFD	Acidithiobacillus ferridurans	MEL3	IHF_B	cd13836	1.46769e-26	IHF_B	cd13836	cd13836.FASTA.hhm	IHF_B	99.8
IHF_B	Integration host factor subunit beta	HF561_01990	AFD	Acidithiobacillus ferridurans	ATCC 33020	IHF_B	cd13836	1.79279e-16	IHF_B	cd13836	cd13836.FASTA.hhm	IHF_B	99.8
IHF_B	Integration host factor subunit beta	HF568_01210	AFD	Acidithiobacillus ferridurans	DSM 583	IHF_B	cd13836	1.79279e-16	IHF_B	cd13836	cd13836.FASTA.hhm	IHF_B	99.8
IHF_B	Integration host factor subunit beta	HF639_10120	AFD	Acidithiobacillus ferridurans	DSM 9465	IHF_B	cd13836	1.79279e-16	IHF_B	cd13836	cd13836.FASTA.hhm	IHF_B	99.8
IHF_B	Integration host factor subunit beta	HF918_01955	AFP	Acidithiobacillus ferriphilus	C52	IHF_B	cd13836	9.58582e-36	IHF_B,MMR1	cd13836,pfam08505	cd13836.FASTA.hhm	IHF_B	99.9
IHF_B	Integration host factor subunit beta	HF921_00310	AFP	Acidithiobacillus ferriphilus	DSM 100412	ihfB	PRK00199	3.06272e-46	ihfB	PRK00199	PRK00199.FASTA.hhm	ihfB	100
IHF_B	Integration host factor subunit beta	HF918_07360	AFP	Acidithiobacillus ferriphilus	C52	ihfB	PRK00199	3.06272e-46	ihfB	PRK00199	PRK00199.FASTA.hhm	ihfB	100
IHF_B	Integration host factor subunit beta	HF920_00480	AFP	Acidithiobacillus ferriphilus	A4	ihfB	PRK00199	3.06272e-46	ihfB	PRK00199	PRK00199.FASTA.hhm	ihfB	100
IHF_B	Integration host factor subunit beta	OAP87236.1	AFP	Acidithiobacillus ferriphilus	BY0502	ihfB	PRK00199	3.06272e-46	ihfB	PRK00199	PRK00199.FASTA.hhm	ihfB	100
IHF_B	Integration host factor subunit beta	HAP93_09490	AFP	Acidithiobacillus ferriphilus	Malay	ihfB	PRK00199	3.06272e-46	ihfB	PRK00199	PRK00199.FASTA.hhm	ihfB	100
IHF_B	Integration host factor subunit beta	HF923_07700	AFP	Acidithiobacillus ferriphilus	R1	ihfB	PRK00199	3.06272e-46	ihfB	PRK00199	PRK00199.FASTA.hhm	ihfB	100
IHF_B	Integration host factor subunit beta	HF925_02845	AFP	Acidithiobacillus ferriphilus	Riv13	ihfB	PRK00199	3.06272e-46	ihfB	PRK00199	PRK00199.FASTA.hhm	ihfB	100
IHF_B	Integration host factor subunit beta	HF928_04025	AFP	Acidithiobacillus ferriphilus	ST2	ihfB	PRK00199	3.06272e-46	ihfB	PRK00199	PRK00199.FASTA.hhm	ihfB	100
IHF_B	Integration host factor subunit beta	OYV79450.1	AFP	Acidithiobacillus ferriphilus	21-59-9	ihfB	PRK00199	3.06272e-46	ihfB	PRK00199	PRK00199.FASTA.hhm	ihfB	100
IHF_B	Integration host factor subunit beta	OYV71763.1	AFP	Acidithiobacillus ferriphilus	21-59-9	IHF_B	cd13836	1.79279e-16	IHF_B	cd13836	cd13836.FASTA.hhm	IHF_B	99.8
IHF_B	Integration host factor subunit beta	HAP94_21170	AFV	Acidithiobacillus ferrivorans	DSM 22755	IHF_B	cd13836	6.27294e-22	IHF_B	cd13836	cd13836.FASTA.hhm	IHF_B	99.9
IHF_B	Integration host factor subunit beta	HF929_01285	AFV	Acidithiobacillus ferrivorans	ACH	IHF_B	cd13836	6.27294e-22	IHF_B	cd13836	cd13836.FASTA.hhm	IHF_B	99.9
IHF_B	Integration host factor subunit beta	AEM46586.1	AFV	Acidithiobacillus ferrivorans	SS3	IHF_B	cd13836	1.59089e-36	IHF_B	cd13836	cd13836.FASTA.hhm	IHF_B	99.9
IHF_B	Integration host factor subunit beta	CDQ09133.1	AFV	Acidithiobacillus ferrivorans	CF27	IHF_B	cd13836	4.25601e-26	IHF_B	cd13836	cd13836.FASTA.hhm	IHF_B	99.9
IHF_B	Integration host factor subunit beta	SMH66043.1	AFV	Acidithiobacillus ferrivorans	PRJEB5721	IHF_B	cd13836	4.25601e-26	IHF_B	cd13836	cd13836.FASTA.hhm	IHF_B	99.9
IHF_B	Integration host factor subunit beta	HAP94_21525	AFV	Acidithiobacillus ferrivorans	DSM 22755	IHF_B	cd13836	8.71405e-25	IHF_B	cd13836	PRK00199.FASTA.hhm	ihfB	99.9
IHF_B	Integration host factor subunit beta	HAP94_20925	AFV	Acidithiobacillus ferrivorans	DSM 22755	IHF_B	cd13836	1.59216e-24	IHF_B	cd13836	PRK00199.FASTA.hhm	ihfB	99.9
IHF_B	Integration host factor subunit beta	HAP94_15200	AFV	Acidithiobacillus ferrivorans	DSM 22755	IHF_B	cd13836	9.50875e-36	IHF_B	cd13836	PRK00199.FASTA.hhm	ihfB	99.9
IHF_B	Integration host factor subunit beta	SMH64104.1	AFV	Acidithiobacillus ferrivorans	PRJEB5721	ihfB	PRK00199	2.74443e-46	ihfB	PRK00199	PRK00199.FASTA.hhm	ihfB	100
IHF_B	Integration host factor subunit beta	CDQ10145.1	AFV	Acidithiobacillus ferrivorans	CF27	ihfB	PRK00199	2.74443e-46	ihfB	PRK00199	PRK00199.FASTA.hhm	ihfB	100
IHF_B	Integration host factor subunit beta	HAP94_09305	AFV	Acidithiobacillus ferrivorans	DSM 22755	ihfB	PRK00199	1.37474e-35	ihfB	PRK00199	PRK00199.FASTA.hhm	ihfB	100
IHF_B	Integration host factor subunit beta	HF929_06140	AFV	Acidithiobacillus ferrivorans	ACH	ihfB	PRK00199	1.37474e-35	ihfB	PRK00199	PRK00199.FASTA.hhm	ihfB	100
IHF_B	Integration host factor subunit beta	OFA15028.1	AFV	Acidithiobacillus ferrivorans	PQ33	ihfB	PRK00199	1.37474e-35	ihfB	PRK00199	PRK00199.FASTA.hhm	ihfB	100
IHF_B	Integration host factor subunit beta	AEM47546.1	AFV	Acidithiobacillus ferrivorans	SS3	ihfB	PRK00199	1.37474e-35	ihfB	PRK00199	PRK00199.FASTA.hhm	ihfB	100
IHF_B	Integration host factor subunit beta	OCB02505.1	AFV	Acidithiobacillus ferrivorans	YL15	ihfB	PRK00199	4.4397e-36	ihfB	PRK00199	PRK00199.FASTA.hhm	ihfB	100
IHF_B	Integration host factor subunit beta	HAP94_05625	AFV	Acidithiobacillus ferrivorans	DSM 22755	IHF_B	cd13836	1.07351e-33	IHF_B	cd13836	PRK00199.FASTA.hhm	ihfB	99.9
IHF_B	Integration host factor subunit beta	HAP94_01990	AFV	Acidithiobacillus ferrivorans	DSM 22755	IHF_B	cd13836	9.62018e-34	IHF_B	cd13836	PRK00199.FASTA.hhm	ihfB	99.9
IHF_B	Integration host factor subunit beta	OFA14966.1	AFV	Acidithiobacillus ferrivorans	PQ33	IHF_B	cd13836	6.27159e-22	IHF_B	cd13836	cd13836.FASTA.hhm	IHF_B	99.9
IHF_B	Integration host factor subunit beta	CDQ10446.1	AFV	Acidithiobacillus ferrivorans	CF27	IHF_B	cd13836	6.92338e-24	IHF_B	cd13836	cd13836.FASTA.hhm	IHF_B	99.9
IHF_B	Integration host factor subunit beta	SMH64473.1	AFV	Acidithiobacillus ferrivorans	PRJEB5721	IHF_B	cd13836	6.92338e-24	IHF_B	cd13836	cd13836.FASTA.hhm	IHF_B	99.9
IHF_B	Integration host factor subunit beta	NDU43020.1	AFN	Acidithiobacillus ferrianus	MG	ihfB	PRK00199	4.3153e-36	ihfB	PRK00199	PRK00199.FASTA.hhm	ihfB	100
IHF_B	Integration host factor subunit beta	OCX74908.1	ATH	Acidithiobacillus thiooxidans	BY-02	HU_IHF	cl00257	3.32861e-28	HU_IHF	cl00257	PRK00199.FASTA.hhm	ihfB	99.9
IHF_B	Integration host factor subunit beta	OCX72531.1	ATH	Acidithiobacillus thiooxidans	A02	HU_IHF	cl00257	3.32861e-28	HU_IHF	cl00257	PRK00199.FASTA.hhm	ihfB	99.9
IHF_B	Integration host factor subunit beta	WP_024895316.1	ATH	Acidithiobacillus thiooxidans	A01	HU_IHF	cl00257	3.32861e-28	HU_IHF	cl00257	PRK00199.FASTA.hhm	ihfB	99.9
IHF_B	Integration host factor subunit beta	OCX80086.1	ATH	Acidithiobacillus thiooxidans	DMC	HU_IHF	cl00257	3.32861e-28	HU_IHF	cl00257	PRK00199.FASTA.hhm	ihfB	99.9
IHF_B	Integration host factor subunit beta	OCX88794.1	ATH	Acidithiobacillus thiooxidans	JYC-17	HU_IHF	cl00257	3.32861e-28	HU_IHF	cl00257	PRK00199.FASTA.hhm	ihfB	99.9
IHF_B	Integration host factor subunit beta	OFC40696.1	ATH	Acidithiobacillus thiooxidans	ZBY	HU_IHF	cl00257	3.32861e-28	HU_IHF	cl00257	PRK00199.FASTA.hhm	ihfB	99.9
IHF_B	Integration host factor subunit beta	HAP67_18830	ATH	Acidithiobacillus thiooxidans subsp. albertensis	No26	IHF_B	cd13836	1.66047e-16	IHF_B	cd13836	PRK00199.FASTA.hhm	ihfB	99.9
IHF_B	Integration host factor subunit beta	HF673_19325	ATH	Acidithiobacillus thiooxidans	ATCC 15494	IHF_B	cd13836	1.66047e-16	IHF_B	cd13836	PRK00199.FASTA.hhm	ihfB	99.9
IHF_B	Integration host factor subunit beta	WP_075324215.1	ATH	Acidithiobacillus thiooxidans subsp. albertensis	DSM 14366	HU_IHF	cl00257	2.99041e-18	HU_IHF	cl00257	PRK00199.FASTA.hhm	ihfB	99.9
IHF_B	Integration host factor subunit beta	HER14_15590	ATH	Acidithiobacillus thiooxidans	ATCC 21835	IHF_B	cd13836	1.71955e-28	IHF_B	cd13836	PRK00199.FASTA.hhm	ihfB	99.9
IHF_B	Integration host factor subunit beta	WP_031574628.1	ATH	Acidithiobacillus thiooxidans	Licanantay	HU_IHF	cl00257	1.54631e-28	HU_IHF	cl00257	PRK00199.FASTA.hhm	ihfB	99.9
IHF_B	Integration host factor subunit beta	HAP67_06730	ATH	Acidithiobacillus thiooxidans subsp. albertensis	No26	HU_IHF	cl00257	1.54631e-28	HU_IHF	cl00257	PRK00199.FASTA.hhm	ihfB	99.9
IHF_B	Integration host factor subunit beta	HF671_06925	ATH	Acidithiobacillus thiooxidans	VAN18-5	IHF_B	cd13836	4.82932e-25	IHF_B	cd13836	PRK00199.FASTA.hhm	ihfB	99.8
IHF_B	Integration host factor subunit beta	HF670_12220	ATH	Acidithiobacillus thiooxidans	BN09-1	IHF_B	cd13836	4.82932e-25	IHF_B	cd13836	PRK00199.FASTA.hhm	ihfB	99.8
IHF_B	Integration host factor subunit beta	WP_081577672.1	ATH	Acidithiobacillus thiooxidans	CLST	IHF_B	cd13836	3.15093e-14	IHF_B	cd13836	PRK00199.FASTA.hhm	ihfB	99.8
IHF_B	Integration host factor subunit beta	HAQ01_02055	ATH	Acidithiobacillus thiooxidans	BC51	HU_IHF	cl00257	1.39744e-27	HU_IHF	cl00257	PRK00199.FASTA.hhm	ihfB	99.9
IHF_B	Integration host factor subunit beta	HF671_03750	ATH	Acidithiobacillus thiooxidans	VAN18-5	HU_IHF	cl00257	1.39744e-27	HU_IHF	cl00257	PRK00199.FASTA.hhm	ihfB	99.9
IHF_B	Integration host factor subunit beta	HER14_07950	ATH	Acidithiobacillus thiooxidans	ATCC 21835	HU_IHF	cl00257	7.8409e-30	HU_IHF	cl00257	PRK00199.FASTA.hhm	ihfB	99.9
IHF_B	Integration host factor subunit beta	HAP67_13520	ATH	Acidithiobacillus thiooxidans subsp. albertensis	No26	HU_IHF	cl00257	1.39744e-27	HU_IHF	cl00257	PRK00199.FASTA.hhm	ihfB	99.9
IHF_B	Integration host factor subunit beta	WP_075323778.1	ATH	Acidithiobacillus thiooxidans subsp. albertensis	DSM 14366	HU_IHF	cl00257	7.8409e-30	HU_IHF	cl00257	PRK00199.FASTA.hhm	ihfB	99.9
IHF_B	Integration host factor subunit beta	OCX71495.1	ATH	Acidithiobacillus thiooxidans	DXS-W	HU_IHF	cl00257	1.39744e-27	HU_IHF	cl00257	PRK00199.FASTA.hhm	ihfB	99.9
IHF_B	Integration host factor subunit beta	OCX86870.1	ATH	Acidithiobacillus thiooxidans	GD1-3	HU_IHF	cl00257	1.39744e-27	HU_IHF	cl00257	PRK00199.FASTA.hhm	ihfB	99.9
IHF_B	Integration host factor subunit beta	OCX74384.1	ATH	Acidithiobacillus thiooxidans	DXS-W	HU_IHF	cl00257	6.02831e-29	HU_IHF	cl00257	PRK00199.FASTA.hhm	ihfB	99.9
IHF_B	Integration host factor subunit beta	WP_075323944.1	ATH	Acidithiobacillus thiooxidans subsp. albertensis	DSM 14366	HU_IHF	cl00257	8.94232e-19	HU_IHF	cl00257	PRK00199.FASTA.hhm	ihfB	99.9
IHF_B	Integration host factor subunit beta	OCX85962.1	ATH	Acidithiobacillus thiooxidans	GD1-3	HU_IHF	cl00257	6.02831e-29	HU_IHF	cl00257	PRK00199.FASTA.hhm	ihfB	99.9
IHF_B	Integration host factor subunit beta	OCX80609.1	ATH	Acidithiobacillus thiooxidans	GD1-3	IHF_B	cd13836	3.27753e-18	IHF_B	cd13836	PRK00199.FASTA.hhm	ihfB	99.9
IHF_B	Integration host factor subunit beta	OCX68645.1	ATH	Acidithiobacillus thiooxidans	DXS-W	IHF_B	cd13836	3.27753e-18	IHF_B	cd13836	PRK00199.FASTA.hhm	ihfB	99.9
IHF_B	Integration host factor subunit beta	TQN49241.1	ATH	Acidithiobacillus thiooxidans	ATCC 19377, Illumina	IHF_B	cd13836	3.27753e-18	IHF_B	cd13836	PRK00199.FASTA.hhm	ihfB	99.9
IHF_B	Integration host factor subunit beta	WP_081577081.1	ATH	Acidithiobacillus thiooxidans	CLST	HU_IHF	cl00257	5.22694e-31	HU_IHF	cl00257	PRK00199.FASTA.hhm	ihfB	99.9
IHF_B	Integration host factor subunit beta	TQN50880.1	ATH	Acidithiobacillus thiooxidans	ATCC 19377, Illumina	ihfB	PRK00199	5.66984e-36	ihfB	PRK00199	PRK00199.FASTA.hhm	ihfB	100
IHF_B	Integration host factor subunit beta	QFX96625.1	ATH	Acidithiobacillus thiooxidans	ATCC 19377, closed PacBio	ihfB	PRK00199	5.66984e-36	ihfB	PRK00199	PRK00199.FASTA.hhm	ihfB	100
IHF_B	Integration host factor subunit beta	WP_010638105.1	ATH	Acidithiobacillus thiooxidans	ATCC 19377, Sanger	ihfB	PRK00199	5.66984e-36	ihfB	PRK00199	PRK00199.FASTA.hhm	ihfB	100
IHF_B	Integration host factor subunit beta	WP_010638105.1	ATH	Acidithiobacillus thiooxidans	A01	ihfB	PRK00199	5.66984e-36	ihfB	PRK00199	PRK00199.FASTA.hhm	ihfB	100
IHF_B	Integration host factor subunit beta	WP_010638105.1	ATH	Acidithiobacillus thiooxidans subsp. albertensis	DSM 14366	ihfB	PRK00199	5.66984e-36	ihfB	PRK00199	PRK00199.FASTA.hhm	ihfB	100
IHF_B	Integration host factor subunit beta	WP_010638105.1	ATH	Acidithiobacillus thiooxidans	CLST	ihfB	PRK00199	5.66984e-36	ihfB	PRK00199	PRK00199.FASTA.hhm	ihfB	100
IHF_B	Integration host factor subunit beta	WP_010638105.1	ATH	Acidithiobacillus thiooxidans	Licanantay	ihfB	PRK00199	5.66984e-36	ihfB	PRK00199	PRK00199.FASTA.hhm	ihfB	100
IHF_B	Integration host factor subunit beta	OCX87751.1	ATH	Acidithiobacillus thiooxidans	GD1-3	ihfB	PRK00199	5.66984e-36	ihfB	PRK00199	PRK00199.FASTA.hhm	ihfB	100
IHF_B	Integration host factor subunit beta	OCX74252.1	ATH	Acidithiobacillus thiooxidans	DXS-W	ihfB	PRK00199	5.66984e-36	ihfB	PRK00199	PRK00199.FASTA.hhm	ihfB	100
IHF_B	Integration host factor subunit beta	HF673_00235	ATH	Acidithiobacillus thiooxidans	ATCC 15494	ihfB	PRK00199	5.66984e-36	ihfB	PRK00199	PRK00199.FASTA.hhm	ihfB	100
IHF_B	Integration host factor subunit beta	HAP67_01070	ATH	Acidithiobacillus thiooxidans subsp. albertensis	No26	ihfB	PRK00199	5.66984e-36	ihfB	PRK00199	PRK00199.FASTA.hhm	ihfB	100
IHF_B	Integration host factor subunit beta	OFC49653.1	ATH	Acidithiobacillus thiooxidans	ZBY	ihfB	PRK00199	5.66984e-36	ihfB	PRK00199	PRK00199.FASTA.hhm	ihfB	100
IHF_B	Integration host factor subunit beta	HF671_14705	ATH	Acidithiobacillus thiooxidans	VAN18-5	ihfB	PRK00199	5.66984e-36	ihfB	PRK00199	PRK00199.FASTA.hhm	ihfB	100
IHF_B	Integration host factor subunit beta	OCX86883.1	ATH	Acidithiobacillus thiooxidans	JYC-17	ihfB	PRK00199	5.66984e-36	ihfB	PRK00199	PRK00199.FASTA.hhm	ihfB	100
IHF_B	Integration host factor subunit beta	OCX77788.1	ATH	Acidithiobacillus thiooxidans	DMC	ihfB	PRK00199	5.66984e-36	ihfB	PRK00199	PRK00199.FASTA.hhm	ihfB	100
IHF_B	Integration host factor subunit beta	OCX74400.1	ATH	Acidithiobacillus thiooxidans	BY-02	ihfB	PRK00199	5.66984e-36	ihfB	PRK00199	PRK00199.FASTA.hhm	ihfB	100
IHF_B	Integration host factor subunit beta	HF670_03555	ATH	Acidithiobacillus thiooxidans	BN09-1	ihfB	PRK00199	5.66984e-36	ihfB	PRK00199	PRK00199.FASTA.hhm	ihfB	100
IHF_B	Integration host factor subunit beta	HAQ01_15645	ATH	Acidithiobacillus thiooxidans	BC51	ihfB	PRK00199	5.66984e-36	ihfB	PRK00199	PRK00199.FASTA.hhm	ihfB	100
IHF_B	Integration host factor subunit beta	HF669_13360	ATH	Acidithiobacillus thiooxidans	ATCC 8085	ihfB	PRK00199	5.66984e-36	ihfB	PRK00199	PRK00199.FASTA.hhm	ihfB	100
IHF_B	Integration host factor subunit beta	HER14_10650	ATH	Acidithiobacillus thiooxidans	ATCC 21835	ihfB	PRK00199	5.66984e-36	ihfB	PRK00199	PRK00199.FASTA.hhm	ihfB	100
IHF_B	Integration host factor subunit beta	OCX71684.1	ATH	Acidithiobacillus thiooxidans	A02	ihfB	PRK00199	5.66984e-36	ihfB	PRK00199	PRK00199.FASTA.hhm	ihfB	100
IHF_B	Integration host factor subunit beta	HF669_09265	ATH	Acidithiobacillus thiooxidans	ATCC 8085	IHF_B	cd13836	2.62469e-27	IHF_B	cd13836	PRK00199.FASTA.hhm	ihfB	99.9
IHF_B	Integration host factor subunit beta	WP_010637505.1	ATH	Acidithiobacillus thiooxidans	ATCC 19377, Sanger	IHF_B	cd13836	2.62469e-27	IHF_B	cd13836	PRK00199.FASTA.hhm	ihfB	99.9
IHF_B	Integration host factor subunit beta	WP_075323874.1	ATH	Acidithiobacillus thiooxidans subsp. albertensis	DSM 14366	IHF_B	cd13836	2.90531e-18	IHF_B	cd13836	PRK00199.FASTA.hhm	ihfB	99.9
IHF_B	Integration host factor subunit beta	WP_024894649.1	ATH	Acidithiobacillus thiooxidans	A01	IHF_B	cd13836	6.46591e-19	IHF_B	cd13836	PRK00199.FASTA.hhm	ihfB	99.9
IHF_B	Integration host factor subunit beta	OCX76708.1	ATH	Acidithiobacillus thiooxidans	A02	IHF_B	cd13836	6.46591e-19	IHF_B	cd13836	PRK00199.FASTA.hhm	ihfB	99.9
IHF_B	Integration host factor subunit beta	OCX76534.1	ATH	Acidithiobacillus thiooxidans	BY-02	IHF_B	cd13836	6.46591e-19	IHF_B	cd13836	PRK00199.FASTA.hhm	ihfB	99.9
IHF_B	Integration host factor subunit beta	OCX81172.1	ATH	Acidithiobacillus thiooxidans	DMC	IHF_B	cd13836	6.46591e-19	IHF_B	cd13836	PRK00199.FASTA.hhm	ihfB	99.9
IHF_B	Integration host factor subunit beta	OCX89555.1	ATH	Acidithiobacillus thiooxidans	JYC-17	IHF_B	cd13836	6.46591e-19	IHF_B	cd13836	PRK00199.FASTA.hhm	ihfB	99.9
IHF_B	Integration host factor subunit beta	WP_075323998.1	ATH	Acidithiobacillus thiooxidans subsp. albertensis	DSM 14366	HU_IHF	cl00257	1.37113e-19	HU_IHF	cl00257	PRK00199.FASTA.hhm	ihfB	99.9
IHF_B	Integration host factor subunit beta	WP_031572032.1	ATH	Acidithiobacillus thiooxidans	Licanantay	IHF_B	cd13836	5.54625e-29	IHF_B	cd13836	PRK00199.FASTA.hhm	ihfB	99.9
IHF_B	Integration host factor subunit beta	WP_031572036.1	ATH	Acidithiobacillus thiooxidans	Licanantay	IHF_B	cd13836	5.02754e-28	IHF_B	cd13836	PRK00199.FASTA.hhm	ihfB	99.9
IHF_B	Integration host factor subunit beta	QFX96491.1	ATH	Acidithiobacillus thiooxidans	ATCC 19377, closed PacBio	HU_IHF	cl00257	1.16228e-25	HU_IHF	cl00257	PRK00199.FASTA.hhm	ihfB	99.8
IHF_B	Integration host factor subunit beta	HJG40_13045	ACO	Acidithiobacillus concretivorus	ATCC 19703	IHF_B	cd13836	4.2479e-27	IHF_B	cd13836	PRK00199.FASTA.hhm	ihfB	99.8
IHF_B	Integration host factor subunit beta	HJG40_08685	ACO	Acidithiobacillus concretivorus	ATCC 19703	ihfB	PRK00199	5.66984e-36	ihfB	PRK00199	PRK00199.FASTA.hhm	ihfB	100
IHF_B	Integration host factor subunit beta	HAP95_05365	ASU	Acidithiobacillus sulfurivorans	RW2	HU_IHF	cl00257	8.94232e-19	HU_IHF	cl00257	PRK00199.FASTA.hhm	ihfB	99.9
IHF_B	Integration host factor subunit beta	HAP95_08275	ASU	Acidithiobacillus sulfurivorans	RW2	HU_IHF	cl00257	6.02831e-29	HU_IHF	cl00257	PRK00199.FASTA.hhm	ihfB	99.9
IHF_B	Integration host factor subunit beta	HAP95_05520	ASU	Acidithiobacillus sulfurivorans	RW2	ihfB	PRK00199	5.66984e-36	ihfB	PRK00199	PRK00199.FASTA.hhm	ihfB	100
IHF_B	Integration host factor subunit beta	HAP95_07080	ASU	Acidithiobacillus sulfurivorans	RW2	IHF_B	cd13836	2.77248e-27	IHF_B	cd13836	cd13836.FASTA.hhm	IHF_B	99.9
IHF_B	Integration host factor subunit beta	HAP95_05310	ASU	Acidithiobacillus sulfurivorans	RW2	IHF_B	cd13836	6.53772e-24	IHF_B	cd13836	PRK00199.FASTA.hhm	ihfB	99.8
IHF_B	Integration host factor subunit beta	PKY11339.1	AMA	Acidithiobacillus marinus	SH	ihfB	PRK00199	3.305e-50	ihfB	PRK00199	PRK00199.FASTA.hhm	ihfB	100
IHF_B	Integration host factor subunit beta	HHS34_08495	AMO	Acidithiobacillus monserratensis	GG1-14	IHF_B	cd13836	6.25784e-33	IHF_B	cd13836	cd13836.FASTA.hhm	IHF_B	99.9
IHF_B	Integration host factor subunit beta	HHS34_13885	AMO	Acidithiobacillus monserratensis	GG1-14	ihfB	PRK00199	3.12853e-48	ihfB	PRK00199	PRK00199.FASTA.hhm	ihfB	100
IHF_B	Integration host factor subunit beta	HHS34_09205	AMO	Acidithiobacillus monserratensis	GG1-14	IHF_B	cd13836	1.12501e-30	IHF_B	cd13836	cd13836.FASTA.hhm	IHF_B	99.9
IHF_B	Integration host factor subunit beta	QER45424.1	FCA	Fervidacidithiobacillus caldus	MTH-04 2019	HU_IHF	cl00257	8.35559e-36	HU_IHF	cl00257	PRK00199.FASTA.hhm	ihfB	100
IHF_B	Integration host factor subunit beta	AEK58044.1	FCA	Fervidacidithiobacillus caldus	SM-1	HU_IHF	cl00257	8.35559e-36	HU_IHF	cl00257	PRK00199.FASTA.hhm	ihfB	100
IHF_B	Integration host factor subunit beta	AIA55031.1	FCA	Fervidacidithiobacillus caldus	ATCC 51756	HU_IHF	cl00257	8.35559e-36	HU_IHF	cl00257	PRK00199.FASTA.hhm	ihfB	100
IHF_B	Integration host factor subunit beta	OFC36207.1	FCA	Fervidacidithiobacillus caldus	DX	HU_IHF	cl00257	2.28162e-42	HU_IHF	cl00257	PRK00199.FASTA.hhm	ihfB	100
IHF_B	Integration host factor subunit beta	HAP98_05790	FCA	Fervidacidithiobacillus caldus	F	HU_IHF	cl00257	2.28162e-42	HU_IHF	cl00257	PRK00199.FASTA.hhm	ihfB	100
IHF_B	Integration host factor subunit beta	HAP96_04545	FCA	Fervidacidithiobacillus caldus	KU	HU_IHF	cl00257	2.28162e-42	HU_IHF	cl00257	PRK00199.FASTA.hhm	ihfB	100
IHF_B	Integration host factor subunit beta	HAP97_07195	FCA	Fervidacidithiobacillus caldus	BC13	HU_IHF	cl00257	2.28162e-42	HU_IHF	cl00257	PRK00199.FASTA.hhm	ihfB	100
IHF_B	Integration host factor subunit beta	HFV02_08500	FCA	Fervidacidithiobacillus caldus	C-SH12	HU_IHF	cl00257	2.28162e-42	HU_IHF	cl00257	PRK00199.FASTA.hhm	ihfB	100
IHF_B	Integration host factor subunit beta	HAP99_07145	FCA	Fervidacidithiobacillus caldus	MELC5	HU_IHF	cl00257	2.28162e-42	HU_IHF	cl00257	PRK00199.FASTA.hhm	ihfB	100
IHF_B	Integration host factor subunit beta	HF288_11375	FCA	Fervidacidithiobacillus caldus	MNG	HU_IHF	cl00257	2.28162e-42	HU_IHF	cl00257	PRK00199.FASTA.hhm	ihfB	100
IHF_B	Integration host factor subunit beta	OFC46663.1	FCA	Fervidacidithiobacillus caldus	S1	HU_IHF	cl00257	2.28162e-42	HU_IHF	cl00257	PRK00199.FASTA.hhm	ihfB	100
IHF_B	Integration host factor subunit beta	AUW32701.1	FCA	Fervidacidithiobacillus caldus	MTH-04	HU_IHF	cl00257	2.28162e-42	HU_IHF	cl00257	PRK00199.FASTA.hhm	ihfB	100
IHF_B	Integration host factor subunit beta	HF281_03100	FCA	Fervidacidithiobacillus caldus	6	HU_IHF	cl00257	2.28162e-42	HU_IHF	cl00257	PRK00199.FASTA.hhm	ihfB	100
IHF_B	Integration host factor subunit beta	OFC42347.1	FCA	Fervidacidithiobacillus caldus	ZJ	HU_IHF	cl00257	2.28162e-42	HU_IHF	cl00257	PRK00199.FASTA.hhm	ihfB	100
IHF_B	Integration host factor subunit beta	OFC35577.1	FCA	Fervidacidithiobacillus caldus	ZBY	HU_IHF	cl00257	2.28162e-42	HU_IHF	cl00257	PRK00199.FASTA.hhm	ihfB	100
IHF_B	Integration host factor subunit beta	HAQ00_00155	FCA	Fervidacidithiobacillus caldus	DSM 8584	HU_IHF	cl00257	2.28162e-42	HU_IHF	cl00257	PRK00199.FASTA.hhm	ihfB	100
IHF_B	Integration host factor subunit beta	HAQ03_07015	FCA	Fervidacidithiobacillus caldus	CV18-1	HU_IHF	cl00257	1.01311e-42	HU_IHF	cl00257	PRK00199.FASTA.hhm	ihfB	100
IHF_B	Integration host factor subunit beta	HAQ02_02870	FCA	Fervidacidithiobacillus caldus	VAN18-3	HU_IHF	cl00257	1.01311e-42	HU_IHF	cl00257	PRK00199.FASTA.hhm	ihfB	100
IHF_B	Integration host factor subunit beta	OFC40029.1	FCA	Fervidacidithiobacillus caldus	ZBY	IHF_B	cd13836	1.2073e-27	IHF_B	cd13836	cd13836.FASTA.hhm	IHF_B	99.8
IHF_B	Integration host factor subunit beta	OFC39919.1	FCA	Fervidacidithiobacillus caldus	ZJ	IHF_B	cd13836	1.2073e-27	IHF_B	cd13836	cd13836.FASTA.hhm	IHF_B	99.8
IHF_B	Integration host factor subunit beta	OFC36768.1	FCA	Fervidacidithiobacillus caldus	DX	IHF_B	cd13836	1.2073e-27	IHF_B	cd13836	cd13836.FASTA.hhm	IHF_B	99.8
IHF_B	Integration host factor subunit beta	HFU97_00640	ICO	Igneacidithiobacillus copahuensis	BN09-2	HU_IHF	cl00257	1.29201e-43	HU_IHF	cl00257	PRK00199.FASTA.hhm	ihfB	100
IHF_B	Integration host factor subunit beta	HFV00_11610	ICO	Igneacidithiobacillus copahuensis	VAN18-4	HU_IHF	cl00257	1.29201e-43	HU_IHF	cl00257	PRK00199.FASTA.hhm	ihfB	100
IHF_B	Integration host factor subunit beta	HFU75_06925	ICO	Igneacidithiobacillus copahuensis	VAN18-2	HU_IHF	cl00257	1.29201e-43	HU_IHF	cl00257	PRK00199.FASTA.hhm	ihfB	100
IHF_B	Integration host factor subunit beta	HFQ13_01995	ICO	Igneacidithiobacillus copahuensis	VAN18-1	HU_IHF	cl00257	1.29201e-43	HU_IHF	cl00257	PRK00199.FASTA.hhm	ihfB	100
IHF_B	Integration host factor subunit beta	HFU87_06210	ICO	Igneacidithiobacillus copahuensis	CV18-3	HU_IHF	cl00257	1.29201e-43	HU_IHF	cl00257	PRK00199.FASTA.hhm	ihfB	100
IHF_B	Integration host factor subunit beta	HFU84_11685	ICO	Igneacidithiobacillus copahuensis	CV18-2	HU_IHF	cl00257	1.29201e-43	HU_IHF	cl00257	PRK00199.FASTA.hhm	ihfB	100
IHF_B	Integration host factor subunit beta	RNF59395.1	AMS	Ambacidithiobacillus sulfuriphilus	CJ-2	ihfB	PRK00199	8.34927e-36	ihfB	PRK00199	PRK00199.FASTA.hhm	ihfB	100
IHF_B	Integration host factor subunit beta	WP_028990089.1	TTP	Thermithiobacillus tepidarius	DSM 3134	ihfB	PRK00199	7.90414e-53	ihfB	PRK00199	PRK00199.FASTA.hhm	ihfB	100
Lrp	Leucine-responsive regulatory protein	EGQ61964.1	AFE	Acidithiobacillus ferrooxidans	GGI-221	Lrp	COG1522	1.20133e-36	Lrp	COG1522	PRK11169.FASTA.hhm	PRK11169	99.9
Lrp	Leucine-responsive regulatory protein	HMI48_02565	AFE	Acidithiobacillus ferrooxidans	DSM 16786	Lrp	COG1522	5.54551e-30	Lrp	COG1522	PRK11169.FASTA.hhm	PRK11169	99.9
Lrp	Leucine-responsive regulatory protein	HF289_13065	AFE	Acidithiobacillus ferrooxidans	PQ505	Lrp	COG1522	1.40351e-41	Lrp	COG1522	PRK11169.FASTA.hhm	PRK11169	99.9
Lrp	Leucine-responsive regulatory protein	HF290_06460	AFE	Acidithiobacillus ferrooxidans	PQ506	Lrp	COG1522	1.40351e-41	Lrp	COG1522	PRK11169.FASTA.hhm	PRK11169	99.9
Lrp	Leucine-responsive regulatory protein	WP_163057504.1	AFE	Acidithiobacillus ferrooxidans	BY-3	Lrp	COG1522	1.40351e-41	Lrp	COG1522	PRK11169.FASTA.hhm	PRK11169	99.9
Lrp	Leucine-responsive regulatory protein	HF285_02575	AFE	Acidithiobacillus ferrooxidans	F221	Lrp	COG1522	1.1279e-29	Lrp	COG1522	PRK11169.FASTA.hhm	PRK11169	99.9
Lrp	Leucine-responsive regulatory protein	RRN83140.1	AFE	Acidithiobacillus ferrooxidans	RVS1	Lrp	COG1522	5.31298e-41	Lrp	COG1522	PRK11169.FASTA.hhm	PRK11169	99.9
Lrp	Leucine-responsive regulatory protein	HF283_19610	AFE	Acidithiobacillus ferrooxidans	S10	Lrp	COG1522	5.31298e-41	Lrp	COG1522	PRK11169.FASTA.hhm	PRK11169	99.9
Lrp	Leucine-responsive regulatory protein	WP_012536891.1	AFE	Acidithiobacillus ferrooxidans	HEL18	Lrp	COG1522	5.31298e-41	Lrp	COG1522	PRK11169.FASTA.hhm	PRK11169	99.9
Lrp	Leucine-responsive regulatory protein	WP_012536891.1	AFE	Acidithiobacillus ferrooxidans	YQH-1	Lrp	COG1522	5.31298e-41	Lrp	COG1522	PRK11169.FASTA.hhm	PRK11169	99.9
Lrp	Leucine-responsive regulatory protein	ACH83881.1	AFE	Acidithiobacillus ferrooxidans	ATCC 53993	Lrp	COG1522	5.31298e-41	Lrp	COG1522	PRK11169.FASTA.hhm	PRK11169	99.9
Lrp	Leucine-responsive regulatory protein	PZD79984.1	AFE	Acidithiobacillus ferrooxidans	CCM 4253	Lrp	COG1522	5.31298e-41	Lrp	COG1522	PRK11169.FASTA.hhm	PRK11169	99.9
Lrp	Leucine-responsive regulatory protein	ACK78770.1	AFE	Acidithiobacillus ferrooxidans	ATCC 23270	Lrp	COG1522	5.31298e-41	Lrp	COG1522	PRK11169.FASTA.hhm	PRK11169	99.9
Lrp	Leucine-responsive regulatory protein	HF282_08840	AFE	Acidithiobacillus ferrooxidans	COP1	Lrp	COG1522	1.7031e-25	Lrp	COG1522	PRK11169.FASTA.hhm	PRK11169	99.9
Lrp	Leucine-responsive regulatory protein	HF292_04540	AFG	Acidithiobacillus ferruginosus	CF3	Lrp	COG1522	3.28734e-41	Lrp	COG1522	PRK11169.FASTA.hhm	PRK11169	99.9
Lrp	Leucine-responsive regulatory protein	HF563_08730	AFD	Acidithiobacillus ferridurans	B5	Lrp	COG1522	1.5646e-41	Lrp	COG1522	PRK11169.FASTA.hhm	PRK11169	99.9
Lrp	Leucine-responsive regulatory protein	BBF66766.1	AFD	Acidithiobacillus ferridurans	JCM 18981	AsnC_trans_reg	pfam01037	3.82834e-10	AsnC_trans_reg	pfam01037	pfam01037.FASTA.hhm	AsnC_trans_reg	99.1
Lrp	Leucine-responsive regulatory protein	HF561_06440	AFD	Acidithiobacillus ferridurans	ATCC 33020	Lrp	COG1522	1.24298e-39	Lrp	COG1522	PRK11169.FASTA.hhm	PRK11169	99.9
Lrp	Leucine-responsive regulatory protein	HF568_02815	AFD	Acidithiobacillus ferridurans	DSM 583	Lrp	COG1522	1.24298e-39	Lrp	COG1522	PRK11169.FASTA.hhm	PRK11169	99.9
Lrp	Leucine-responsive regulatory protein	HF639_11500	AFD	Acidithiobacillus ferridurans	DSM 9465	Lrp	COG1522	1.24298e-39	Lrp	COG1522	PRK11169.FASTA.hhm	PRK11169	99.9
Lrp	Leucine-responsive regulatory protein	QFG78677.1	AFD	Acidithiobacillus ferridurans	AMD consortium	Lrp	COG1522	1.24298e-39	Lrp	COG1522	PRK11169.FASTA.hhm	PRK11169	99.9
Lrp	Leucine-responsive regulatory protein	HF641_04770	AFD	Acidithiobacillus ferridurans	MEL3	Lrp	COG1522	8.38027e-39	Lrp	COG1522	PRK11169.FASTA.hhm	PRK11169	99.9
Lrp	Leucine-responsive regulatory protein	HF668_12965	AFD	Acidithiobacillus ferridurans	Riv11	Lrp	COG1522	1.5646e-41	Lrp	COG1522	PRK11169.FASTA.hhm	PRK11169	99.9
Lrp	Leucine-responsive regulatory protein	RBM03307.1	AFD	Acidithiobacillus ferridurans	IO-2C	Lrp	COG1522	1.5646e-41	Lrp	COG1522	PRK11169.FASTA.hhm	PRK11169	99.9
Lrp	Leucine-responsive regulatory protein	HF920_01795	AFP	Acidithiobacillus ferriphilus	A4	Lrp	COG1522	2.42193e-41	Lrp	COG1522	PRK11169.FASTA.hhm	PRK11169	99.9
Lrp	Leucine-responsive regulatory protein	HF925_03075	AFP	Acidithiobacillus ferriphilus	Riv13	Lrp	COG1522	2.42193e-41	Lrp	COG1522	PRK11169.FASTA.hhm	PRK11169	99.9
Lrp	Leucine-responsive regulatory protein	HAP93_12500	AFP	Acidithiobacillus ferriphilus	Malay	Lrp	COG1522	2.42193e-41	Lrp	COG1522	PRK11169.FASTA.hhm	PRK11169	99.9
Lrp	Leucine-responsive regulatory protein	HF923_04715	AFP	Acidithiobacillus ferriphilus	R1	Lrp	COG1522	2.42193e-41	Lrp	COG1522	PRK11169.FASTA.hhm	PRK11169	99.9
Lrp	Leucine-responsive regulatory protein	OAP91908.1	AFP	Acidithiobacillus ferriphilus	BY0502	Lrp	COG1522	7.29033e-41	Lrp	COG1522	PRK11169.FASTA.hhm	PRK11169	99.9
Lrp	Leucine-responsive regulatory protein	HF921_09375	AFP	Acidithiobacillus ferriphilus	DSM 100412	Lrp	COG1522	5.99045e-41	Lrp	COG1522	PRK11169.FASTA.hhm	PRK11169	99.9
Lrp	Leucine-responsive regulatory protein	HF918_03700	AFP	Acidithiobacillus ferriphilus	C52	Lrp	COG1522	5.99045e-41	Lrp	COG1522	PRK11169.FASTA.hhm	PRK11169	99.9
Lrp	Leucine-responsive regulatory protein	HF928_14445	AFP	Acidithiobacillus ferriphilus	ST2	Lrp	COG1522	7.29033e-41	Lrp	COG1522	PRK11169.FASTA.hhm	PRK11169	99.9
Lrp	Leucine-responsive regulatory protein	OCB02448.1	AFV	Acidithiobacillus ferrivorans	YL15	Lrp	COG1522	4.85825e-29	Lrp	COG1522	PRK11169.FASTA.hhm	PRK11169	99.9
Lrp	Leucine-responsive regulatory protein	CDQ10321.1	AFV	Acidithiobacillus ferrivorans	CF27	Lrp	COG1522	3.87189e-30	Lrp	COG1522	PRK11169.FASTA.hhm	PRK11169	99.9
Lrp	Leucine-responsive regulatory protein	SMH64347.1	AFV	Acidithiobacillus ferrivorans	PRJEB5721	Lrp	COG1522	3.87189e-30	Lrp	COG1522	PRK11169.FASTA.hhm	PRK11169	99.9
Lrp	Leucine-responsive regulatory protein	HAP94_25465	AFV	Acidithiobacillus ferrivorans	DSM 22755	Lrp	COG1522	1.4978e-41	Lrp	COG1522	PRK11169.FASTA.hhm	PRK11169	99.9
Lrp	Leucine-responsive regulatory protein	HF929_15175	AFV	Acidithiobacillus ferrivorans	ACH	Lrp	COG1522	5.86234e-42	Lrp	COG1522	PRK11169.FASTA.hhm	PRK11169	99.9
Lrp	Leucine-responsive regulatory protein	OFA16609.1	AFV	Acidithiobacillus ferrivorans	PQ33	Lrp	COG1522	8.49339e-41	Lrp	COG1522	PRK11169.FASTA.hhm	PRK11169	99.9
Lrp	Leucine-responsive regulatory protein	AEM47818.1	AFV	Acidithiobacillus ferrivorans	SS3	Lrp	COG1522	8.49339e-41	Lrp	COG1522	PRK11169.FASTA.hhm	PRK11169	99.9
Lrp	Leucine-responsive regulatory protein	AEM49242.1	AFV	Acidithiobacillus ferrivorans	SS3	Lrp	COG1522	3.90572e-12	Lrp	COG1522	COG1522.FASTA.hhm	Lrp	99.6
Lrp	Leucine-responsive regulatory protein	HF929_14895	AFV	Acidithiobacillus ferrivorans	ACH	Lrp	COG1522	3.90572e-12	Lrp	COG1522	COG1522.FASTA.hhm	Lrp	99.6
Lrp	Leucine-responsive regulatory protein	NDU44037.1	AFN	Acidithiobacillus ferrianus	MG	Lrp	COG1522	1.2717e-29	Lrp	COG1522	PRK11169.FASTA.hhm	PRK11169	99.9
Lrp	Leucine-responsive regulatory protein	NDU43121.1	AFN	Acidithiobacillus ferrianus	MG	Lrp	COG1522	2.46141e-11	Lrp	COG1522	COG1522.FASTA.hhm	Lrp	99.6
Lrp	Leucine-responsive regulatory protein	WP_075322726.1	ATH	Acidithiobacillus thiooxidans subsp. albertensis	DSM 14366	Lrp	COG1522	1.67044e-40	Lrp	COG1522	COG1522.FASTA.hhm	Lrp	99.9
Lrp	Leucine-responsive regulatory protein	HAQ01_08625	ATH	Acidithiobacillus thiooxidans	BC51	Lrp	COG1522	2.91371e-29	Lrp	COG1522	COG1522.FASTA.hhm	Lrp	99.9
Lrp	Leucine-responsive regulatory protein	HF670_06370	ATH	Acidithiobacillus thiooxidans	BN09-1	Lrp	COG1522	2.91371e-29	Lrp	COG1522	COG1522.FASTA.hhm	Lrp	99.9
Lrp	Leucine-responsive regulatory protein	OCX69714.1	ATH	Acidithiobacillus thiooxidans	BY-02	Lrp	COG1522	2.91371e-29	Lrp	COG1522	COG1522.FASTA.hhm	Lrp	99.9
Lrp	Leucine-responsive regulatory protein	OCX80693.1	ATH	Acidithiobacillus thiooxidans	DMC	Lrp	COG1522	2.91371e-29	Lrp	COG1522	COG1522.FASTA.hhm	Lrp	99.9
Lrp	Leucine-responsive regulatory protein	OCX89334.1	ATH	Acidithiobacillus thiooxidans	JYC-17	Lrp	COG1522	2.91371e-29	Lrp	COG1522	COG1522.FASTA.hhm	Lrp	99.9
Lrp	Leucine-responsive regulatory protein	OFC47417.1	ATH	Acidithiobacillus thiooxidans	ZBY	Lrp	COG1522	2.91371e-29	Lrp	COG1522	COG1522.FASTA.hhm	Lrp	99.9
Lrp	Leucine-responsive regulatory protein	HF669_09140	ATH	Acidithiobacillus thiooxidans	ATCC 8085	Lrp	COG1522	2.91371e-29	Lrp	COG1522	COG1522.FASTA.hhm	Lrp	99.9
Lrp	Leucine-responsive regulatory protein	HER14_12240	ATH	Acidithiobacillus thiooxidans	ATCC 21835	Lrp	COG1522	2.91371e-29	Lrp	COG1522	COG1522.FASTA.hhm	Lrp	99.9
Lrp	Leucine-responsive regulatory protein	HAP67_14245	ATH	Acidithiobacillus thiooxidans subsp. albertensis	No26	Lrp	COG1522	2.91371e-29	Lrp	COG1522	COG1522.FASTA.hhm	Lrp	99.9
Lrp	Leucine-responsive regulatory protein	OCX77142.1	ATH	Acidithiobacillus thiooxidans	A02	Lrp	COG1522	2.91371e-29	Lrp	COG1522	COG1522.FASTA.hhm	Lrp	99.9
Lrp	Leucine-responsive regulatory protein	WP_010639082.1	ATH	Acidithiobacillus thiooxidans	ATCC 19377, Sanger	Lrp	COG1522	2.91371e-29	Lrp	COG1522	COG1522.FASTA.hhm	Lrp	99.9
Lrp	Leucine-responsive regulatory protein	WP_010639082.1	ATH	Acidithiobacillus thiooxidans	A01	Lrp	COG1522	2.91371e-29	Lrp	COG1522	COG1522.FASTA.hhm	Lrp	99.9
Lrp	Leucine-responsive regulatory protein	WP_010639082.1	ATH	Acidithiobacillus thiooxidans	CLST	Lrp	COG1522	2.91371e-29	Lrp	COG1522	COG1522.FASTA.hhm	Lrp	99.9
Lrp	Leucine-responsive regulatory protein	WP_010639082.1	ATH	Acidithiobacillus thiooxidans	Licanantay	Lrp	COG1522	2.91371e-29	Lrp	COG1522	COG1522.FASTA.hhm	Lrp	99.9
Lrp	Leucine-responsive regulatory protein	HF673_12650	ATH	Acidithiobacillus thiooxidans	ATCC 15494	Lrp	COG1522	2.91371e-29	Lrp	COG1522	COG1522.FASTA.hhm	Lrp	99.9
Lrp	Leucine-responsive regulatory protein	OCX87521.1	ATH	Acidithiobacillus thiooxidans	GD1-3	Lrp	COG1522	2.91371e-29	Lrp	COG1522	COG1522.FASTA.hhm	Lrp	99.9
Lrp	Leucine-responsive regulatory protein	OCX76388.1	ATH	Acidithiobacillus thiooxidans	DXS-W	Lrp	COG1522	2.91371e-29	Lrp	COG1522	COG1522.FASTA.hhm	Lrp	99.9
Lrp	Leucine-responsive regulatory protein	HF671_13215	ATH	Acidithiobacillus thiooxidans	VAN18-5	Lrp	COG1522	5.48535e-40	Lrp	COG1522	COG1522.FASTA.hhm	Lrp	99.9
Lrp	Leucine-responsive regulatory protein	TQN52554.1	ATH	Acidithiobacillus thiooxidans	ATCC 19377, Illumina	Lrp	COG1522	1.2776e-40	Lrp	COG1522	COG1522.FASTA.hhm	Lrp	99.9
Lrp	Leucine-responsive regulatory protein	QFX95747.1	ATH	Acidithiobacillus thiooxidans	ATCC 19377, closed PacBio	Lrp	COG1522	2.30285e-28	Lrp	COG1522	COG1522.FASTA.hhm	Lrp	99.9
Lrp	Leucine-responsive regulatory protein	HJG40_12235	ACO	Acidithiobacillus concretivorus	ATCC 19703	Lrp	COG1522	1.3563e-40	Lrp	COG1522	COG1522.FASTA.hhm	Lrp	99.9
Lrp	Leucine-responsive regulatory protein	HAP95_00890	ASU	Acidithiobacillus sulfurivorans	RW2	Lrp	COG1522	2.8199e-29	Lrp	COG1522	COG1522.FASTA.hhm	Lrp	99.9
Lrp	Leucine-responsive regulatory protein	PKY09905.1	AMA	Acidithiobacillus marinus	SH	Lrp	COG1522	3.56702e-39	Lrp	COG1522	COG1522.FASTA.hhm	Lrp	99.9
Lrp	Leucine-responsive regulatory protein	HHS34_14320	AMO	Acidithiobacillus monserratensis	GG1-14	Lrp	COG1522	3.26901e-39	Lrp	COG1522	COG1522.FASTA.hhm	Lrp	99.9
Lrp	Leucine-responsive regulatory protein	RNF67721.1	AMS	Ambacidithiobacillus sulfuriphilus	CJ-2	Lrp	COG1522	7.41926e-17	Lrp	COG1522	COG1522.FASTA.hhm	Lrp	99.7
H-NS	H-NS (heat-stable nucleoid-structuring) protein	RBM03664.1	AFD	Acidithiobacillus ferridurans	IO-2C	Histone_HNS	pfam00816	0.0179458	Histone_HNS	pfam00816	pfam00816.FASTA.hhm	Histone_HNS	98.3
H-NS	H-NS (heat-stable nucleoid-structuring) protein	HF928_12710	AFP	Acidithiobacillus ferriphilus	ST2	Histone_HNS	pfam00816	0.0110007	Histone_HNS	pfam00816	pfam00816.FASTA.hhm	Histone_HNS	97.8
H-NS	H-NS (heat-stable nucleoid-structuring) protein	OFA16691.1	AFV	Acidithiobacillus ferrivorans	PQ33	Histone_HNS	pfam00816	4.67044e-05	Histone_HNS	pfam00816	pfam00816.FASTA.hhm	Histone_HNS	98.4
H-NS	H-NS (heat-stable nucleoid-structuring) protein	HF929_14930	AFV	Acidithiobacillus ferrivorans	ACH	Histone_HNS	pfam00816	4.67044e-05	Histone_HNS	pfam00816	pfam00816.FASTA.hhm	Histone_HNS	98.4
H-NS	H-NS (heat-stable nucleoid-structuring) protein	AEM47867.1	AFV	Acidithiobacillus ferrivorans	SS3	Histone_HNS	pfam00816	4.67044e-05	Histone_HNS	pfam00816	pfam00816.FASTA.hhm	Histone_HNS	98.4
H-NS	H-NS (heat-stable nucleoid-structuring) protein	CDQ09863.1	AFV	Acidithiobacillus ferrivorans	CF27	Histone_HNS	pfam00816	2.10409e-05	Histone_HNS	pfam00816	pfam00816.FASTA.hhm	Histone_HNS	98.7
H-NS	H-NS (heat-stable nucleoid-structuring) protein	SMH65295.1	AFV	Acidithiobacillus ferrivorans	PRJEB5721	Histone_HNS	pfam00816	2.10409e-05	Histone_HNS	pfam00816	pfam00816.FASTA.hhm	Histone_HNS	98.7
H-NS	H-NS (heat-stable nucleoid-structuring) protein	OCB01254.1	AFV	Acidithiobacillus ferrivorans	YL15	Histone_HNS	pfam00816	2.66713e-05	Histone_HNS	pfam00816	pfam00816.FASTA.hhm	Histone_HNS	98.7
H-NS	H-NS (heat-stable nucleoid-structuring) protein	WP_075322291.1	ATH	Acidithiobacillus thiooxidans subsp. albertensis	DSM 14366	Histone_HNS	pfam00816	1.83206e-05	Histone_HNS	pfam00816	pfam00816.FASTA.hhm	Histone_HNS	98.5
H-NS	H-NS (heat-stable nucleoid-structuring) protein	OCX86509.1	ATH	Acidithiobacillus thiooxidans	GD1-3	Histone_HNS	pfam00816	1.77374e-05	Histone_HNS	pfam00816	pfam00816.FASTA.hhm	Histone_HNS	98.6
H-NS	H-NS (heat-stable nucleoid-structuring) protein	OCX70437.1	ATH	Acidithiobacillus thiooxidans	DXS-W	Histone_HNS	pfam00816	1.77374e-05	Histone_HNS	pfam00816	pfam00816.FASTA.hhm	Histone_HNS	98.6
H-NS	H-NS (heat-stable nucleoid-structuring) protein	HF673_06445	ATH	Acidithiobacillus thiooxidans	ATCC 15494	Histone_HNS	pfam00816	1.27185e-06	Histone_HNS	pfam00816	pfam00816.FASTA.hhm	Histone_HNS	98.4
H-NS	H-NS (heat-stable nucleoid-structuring) protein	HF673_16330	ATH	Acidithiobacillus thiooxidans	ATCC 15494	Histone_HNS	pfam00816	8.70332e-06	Histone_HNS	pfam00816	pfam00816.FASTA.hhm	Histone_HNS	98.6
H-NS	H-NS (heat-stable nucleoid-structuring) protein	HAP67_13425	ATH	Acidithiobacillus thiooxidans subsp. albertensis	No26	Histone_HNS	pfam00816	1.75472e-05	Histone_HNS	pfam00816	pfam00816.FASTA.hhm	Histone_HNS	98.4
H-NS	H-NS (heat-stable nucleoid-structuring) protein	HAQ01_02145	ATH	Acidithiobacillus thiooxidans	BC51	Histone_HNS	pfam00816	1.75472e-05	Histone_HNS	pfam00816	pfam00816.FASTA.hhm	Histone_HNS	98.4
H-NS	H-NS (heat-stable nucleoid-structuring) protein	WP_075322952.1	ATH	Acidithiobacillus thiooxidans subsp. albertensis	DSM 14366	Histone_HNS	pfam00816	2.58692e-05	Histone_HNS	pfam00816	pfam00816.FASTA.hhm	Histone_HNS	98.4
H-NS	H-NS (heat-stable nucleoid-structuring) protein	OCX71641.1	ATH	Acidithiobacillus thiooxidans	DXS-W	Histone_HNS	pfam00816	2.27299e-05	Histone_HNS	pfam00816	pfam00816.FASTA.hhm	Histone_HNS	98.4
H-NS	H-NS (heat-stable nucleoid-structuring) protein	OCX87462.1	ATH	Acidithiobacillus thiooxidans	GD1-3	Histone_HNS	pfam00816	2.27299e-05	Histone_HNS	pfam00816	pfam00816.FASTA.hhm	Histone_HNS	98.4
H-NS	H-NS (heat-stable nucleoid-structuring) protein	OFC41690.1	ATH	Acidithiobacillus thiooxidans	ZBY	Histone_HNS	pfam00816	2.27299e-05	Histone_HNS	pfam00816	pfam00816.FASTA.hhm	Histone_HNS	98.4
H-NS	H-NS (heat-stable nucleoid-structuring) protein	HF671_11430	ATH	Acidithiobacillus thiooxidans	VAN18-5	Histone_HNS	pfam00816	2.27299e-05	Histone_HNS	pfam00816	pfam00816.FASTA.hhm	Histone_HNS	98.4
H-NS	H-NS (heat-stable nucleoid-structuring) protein	OCX89455.1	ATH	Acidithiobacillus thiooxidans	JYC-17	Histone_HNS	pfam00816	2.27299e-05	Histone_HNS	pfam00816	pfam00816.FASTA.hhm	Histone_HNS	98.4
H-NS	H-NS (heat-stable nucleoid-structuring) protein	WP_024893661.1	ATH	Acidithiobacillus thiooxidans	A01	Histone_HNS	pfam00816	2.27299e-05	Histone_HNS	pfam00816	pfam00816.FASTA.hhm	Histone_HNS	98.4
H-NS	H-NS (heat-stable nucleoid-structuring) protein	OCX84839.1	ATH	Acidithiobacillus thiooxidans	DMC	Histone_HNS	pfam00816	2.27299e-05	Histone_HNS	pfam00816	pfam00816.FASTA.hhm	Histone_HNS	98.4
H-NS	H-NS (heat-stable nucleoid-structuring) protein	OCX70928.1	ATH	Acidithiobacillus thiooxidans	A02	Histone_HNS	pfam00816	2.27299e-05	Histone_HNS	pfam00816	pfam00816.FASTA.hhm	Histone_HNS	98.4
H-NS	H-NS (heat-stable nucleoid-structuring) protein	HF670_04955	ATH	Acidithiobacillus thiooxidans	BN09-1	Histone_HNS	pfam00816	2.27299e-05	Histone_HNS	pfam00816	pfam00816.FASTA.hhm	Histone_HNS	98.4
H-NS	H-NS (heat-stable nucleoid-structuring) protein	OCX78790.1	ATH	Acidithiobacillus thiooxidans	BY-02	Histone_HNS	pfam00816	2.27299e-05	Histone_HNS	pfam00816	pfam00816.FASTA.hhm	Histone_HNS	98.4
H-NS	H-NS (heat-stable nucleoid-structuring) protein	OCX84496.1	ATH	Acidithiobacillus thiooxidans	GD1-3	Histone_HNS	pfam00816	7.89779e-06	Histone_HNS	pfam00816	pfam00816.FASTA.hhm	Histone_HNS	98.6
H-NS	H-NS (heat-stable nucleoid-structuring) protein	OCX71961.1	ATH	Acidithiobacillus thiooxidans	DXS-W	Histone_HNS	pfam00816	7.89779e-06	Histone_HNS	pfam00816	pfam00816.FASTA.hhm	Histone_HNS	98.6
H-NS	H-NS (heat-stable nucleoid-structuring) protein	QFX96762.1	ATH	Acidithiobacillus thiooxidans	ATCC 19377, closed PacBio	Histone_HNS	pfam00816	1.25602e-05	Histone_HNS	pfam00816	pfam00816.FASTA.hhm	Histone_HNS	98.6
H-NS	H-NS (heat-stable nucleoid-structuring) protein	WP_010638032.1	ATH	Acidithiobacillus thiooxidans	ATCC 19377, Sanger	Histone_HNS	pfam00816	1.25602e-05	Histone_HNS	pfam00816	pfam00816.FASTA.hhm	Histone_HNS	98.6
H-NS	H-NS (heat-stable nucleoid-structuring) protein	HF669_13520	ATH	Acidithiobacillus thiooxidans	ATCC 8085	Histone_HNS	pfam00816	1.25602e-05	Histone_HNS	pfam00816	pfam00816.FASTA.hhm	Histone_HNS	98.6
H-NS	H-NS (heat-stable nucleoid-structuring) protein	HAQ01_06640	ATH	Acidithiobacillus thiooxidans	BC51	Histone_HNS	pfam00816	1.25602e-05	Histone_HNS	pfam00816	pfam00816.FASTA.hhm	Histone_HNS	98.6
H-NS	H-NS (heat-stable nucleoid-structuring) protein	HAP67_16520	ATH	Acidithiobacillus thiooxidans subsp. albertensis	No26	Histone_HNS	pfam00816	1.25602e-05	Histone_HNS	pfam00816	pfam00816.FASTA.hhm	Histone_HNS	98.6
H-NS	H-NS (heat-stable nucleoid-structuring) protein	HF673_19030	ATH	Acidithiobacillus thiooxidans	ATCC 15494	Histone_HNS	pfam00816	1.25602e-05	Histone_HNS	pfam00816	pfam00816.FASTA.hhm	Histone_HNS	98.6
H-NS	H-NS (heat-stable nucleoid-structuring) protein	OFC45407.1	ATH	Acidithiobacillus thiooxidans	ZBY	Histone_HNS	pfam00816	2.37316e-05	Histone_HNS	pfam00816	pfam00816.FASTA.hhm	Histone_HNS	98.5
H-NS	H-NS (heat-stable nucleoid-structuring) protein	OCX85213.1	ATH	Acidithiobacillus thiooxidans	DMC	Histone_HNS	pfam00816	2.37316e-05	Histone_HNS	pfam00816	pfam00816.FASTA.hhm	Histone_HNS	98.5
H-NS	H-NS (heat-stable nucleoid-structuring) protein	OCX77513.1	ATH	Acidithiobacillus thiooxidans	BY-02	Histone_HNS	pfam00816	2.37316e-05	Histone_HNS	pfam00816	pfam00816.FASTA.hhm	Histone_HNS	98.5
H-NS	H-NS (heat-stable nucleoid-structuring) protein	OCX69186.1	ATH	Acidithiobacillus thiooxidans	A02	Histone_HNS	pfam00816	2.37316e-05	Histone_HNS	pfam00816	pfam00816.FASTA.hhm	Histone_HNS	98.5
H-NS	H-NS (heat-stable nucleoid-structuring) protein	WP_024895020.1	ATH	Acidithiobacillus thiooxidans	A01	Histone_HNS	pfam00816	2.37316e-05	Histone_HNS	pfam00816	pfam00816.FASTA.hhm	Histone_HNS	98.5
H-NS	H-NS (heat-stable nucleoid-structuring) protein	HF671_01360	ATH	Acidithiobacillus thiooxidans	VAN18-5	Histone_HNS	pfam00816	1.77374e-05	Histone_HNS	pfam00816	pfam00816.FASTA.hhm	Histone_HNS	98.6
H-NS	H-NS (heat-stable nucleoid-structuring) protein	OCX88916.1	ATH	Acidithiobacillus thiooxidans	JYC-17	Histone_HNS	pfam00816	2.37316e-05	Histone_HNS	pfam00816	pfam00816.FASTA.hhm	Histone_HNS	98.5
H-NS	H-NS (heat-stable nucleoid-structuring) protein	TQN49316.1	ATH	Acidithiobacillus thiooxidans	ATCC 19377, Illumina	Histone_HNS	pfam00816	1.13981e-05	Histone_HNS	pfam00816	pfam00816.FASTA.hhm	Histone_HNS	98.6
H-NS	H-NS (heat-stable nucleoid-structuring) protein	WP_010641961.1	ATH	Acidithiobacillus thiooxidans	ATCC 19377, Sanger	Histone_HNS	pfam00816	3.02147e-06	Histone_HNS	pfam00816	pfam00816.FASTA.hhm	Histone_HNS	98.7
H-NS	H-NS (heat-stable nucleoid-structuring) protein	HF669_12040	ATH	Acidithiobacillus thiooxidans	ATCC 8085	Histone_HNS	pfam00816	3.02147e-06	Histone_HNS	pfam00816	pfam00816.FASTA.hhm	Histone_HNS	98.7
H-NS	H-NS (heat-stable nucleoid-structuring) protein	HJG40_02565	ACO	Acidithiobacillus concretivorus	ATCC 19703	Histone_HNS	pfam00816	8.70332e-06	Histone_HNS	pfam00816	pfam00816.FASTA.hhm	Histone_HNS	98.6
Alba_2	AlbA (acetylation lowers binding affinity) protein	RRN82785.1	AFE	Acidithiobacillus ferrooxidans	RVS1	AlbA_2	pfam04326	2.2958e-05	AlbA_2	pfam04326	pfam04326.FASTA.hhm	AlbA_2	98.2
Alba_2	AlbA (acetylation lowers binding affinity) protein	HF283_09715	AFE	Acidithiobacillus ferrooxidans	S10	AlbA_2	pfam04326	0.000369149	AlbA_2	pfam04326	pfam04326.FASTA.hhm	AlbA_2	98.2
Alba_2	AlbA (acetylation lowers binding affinity) protein	HF289_03685	AFE	Acidithiobacillus ferrooxidans	PQ505	AlbA_2	pfam04326	0.000369149	AlbA_2	pfam04326	pfam04326.FASTA.hhm	AlbA_2	98.2
Alba_2	AlbA (acetylation lowers binding affinity) protein	WP_049756722.1	AFE	Acidithiobacillus ferrooxidans	HEL18	AlbA_2	pfam04326	2.2958e-05	AlbA_2	pfam04326	pfam04326.FASTA.hhm	AlbA_2	98.2
Alba_2	AlbA (acetylation lowers binding affinity) protein	PZD80516.1	AFE	Acidithiobacillus ferrooxidans	CCM 4253	AlbA_2	pfam04326	2.2958e-05	AlbA_2	pfam04326	pfam04326.FASTA.hhm	AlbA_2	98.2
Alba_2	AlbA (acetylation lowers binding affinity) protein	ACH84262.1	AFE	Acidithiobacillus ferrooxidans	ATCC 53993	AlbA_2	pfam04326	0.000369149	AlbA_2	pfam04326	pfam04326.FASTA.hhm	AlbA_2	98.2
Alba_2	AlbA (acetylation lowers binding affinity) protein	WP_012537181.1	AFE	Acidithiobacillus ferrooxidans	BY-3	AlbA_2	pfam04326	0.000369149	AlbA_2	pfam04326	pfam04326.FASTA.hhm	AlbA_2	98.2
Alba_2	AlbA (acetylation lowers binding affinity) protein	WP_012537181.1	AFE	Acidithiobacillus ferrooxidans	YQH-1	AlbA_2	pfam04326	0.000369149	AlbA_2	pfam04326	pfam04326.FASTA.hhm	AlbA_2	98.2
Alba_2	AlbA (acetylation lowers binding affinity) protein	HF282_04175	AFE	Acidithiobacillus ferrooxidans	COP1	AlbA_2	pfam04326	0.000369149	AlbA_2	pfam04326	pfam04326.FASTA.hhm	AlbA_2	98.2
Alba_2	AlbA (acetylation lowers binding affinity) protein	HF285_11760	AFE	Acidithiobacillus ferrooxidans	F221	AlbA_2	pfam04326	0.000369149	AlbA_2	pfam04326	pfam04326.FASTA.hhm	AlbA_2	98.2
Alba_2	AlbA (acetylation lowers binding affinity) protein	HF290_10910	AFE	Acidithiobacillus ferrooxidans	PQ506	AlbA_2	pfam04326	0.000369149	AlbA_2	pfam04326	pfam04326.FASTA.hhm	AlbA_2	98.2
Alba_2	AlbA (acetylation lowers binding affinity) protein	QFG78992.1	AFD	Acidithiobacillus ferridurans	AMD consortium	AlbA_2	pfam04326	2.2958e-05	AlbA_2	pfam04326	pfam04326.FASTA.hhm	AlbA_2	98.2
Alba_2	AlbA (acetylation lowers binding affinity) protein	HF563_15430	AFD	Acidithiobacillus ferridurans	B5	AlbA_2	pfam04326	0.000369149	AlbA_2	pfam04326	pfam04326.FASTA.hhm	AlbA_2	98.2
Alba_2	AlbA (acetylation lowers binding affinity) protein	OCB03862.1	AFV	Acidithiobacillus ferrivorans	YL15	AlbA_2	pfam04326	0.000413096	AlbA_2	pfam04326	pfam04326.FASTA.hhm	AlbA_2	96.7
Alba_2	AlbA (acetylation lowers binding affinity) protein	PKY10154.1	AMA	Acidithiobacillus marinus	SH	AlbA_2	pfam04326	3.08982e-13	AlbA_2	pfam04326	pfam04326.FASTA.hhm	AlbA_2	99.3
KfrA	KfrA is a DNA binding protein	HF289_14285	AFE	Acidithiobacillus ferrooxidans	PQ505	KfrA_N	pfam11740	0.199298	KfrA_N	pfam11740	pfam11740.FASTA.hhm	KfrA_N	99.6
KfrA	KfrA is a DNA binding protein	HMI48_18980	AFE	Acidithiobacillus ferrooxidans	DSM 16786	KfrA_N	pfam11740	0.282881	KfrA_N	pfam11740	pfam11740.FASTA.hhm	KfrA_N	99.5
KfrA	KfrA is a DNA binding protein	HF290_03610	AFE	Acidithiobacillus ferrooxidans	PQ506	KfrA_N	pfam11740	0.254383	KfrA_N	pfam11740	pfam11740.FASTA.hhm	KfrA_N	97.9
KfrA	KfrA is a DNA binding protein	HF289_13850	AFE	Acidithiobacillus ferrooxidans	PQ505	KfrA_N	pfam11740	0.254383	KfrA_N	pfam11740	pfam11740.FASTA.hhm	KfrA_N	97.9
KfrA	KfrA is a DNA binding protein	HF283_09830	AFE	Acidithiobacillus ferrooxidans	S10	KfrA_N	pfam11740	0.020743	KfrA_N	pfam11740	pfam11740.FASTA.hhm	KfrA_N	98.2
KfrA	KfrA is a DNA binding protein	HF292_15765	AFG	Acidithiobacillus ferruginosus	CF3	KfrA_N	pfam11740	1.99182e-11	KfrA_N	pfam11740	pfam11740.FASTA.hhm	KfrA_N	99.4
KfrA	KfrA is a DNA binding protein	HF292_01300	AFG	Acidithiobacillus ferruginosus	CF3	KfrA_N	pfam11740	1.57678e-11	KfrA_N	pfam11740	pfam11740.FASTA.hhm	KfrA_N	99.5
KfrA	KfrA is a DNA binding protein	HF641_14445	AFD	Acidithiobacillus ferridurans	MEL3	KfrA_N	pfam11740	0.0134476	KfrA_N,Neuromodulin_N	pfam11740,cl26511	pfam11740.FASTA.hhm	KfrA_N	99.5
KfrA	KfrA is a DNA binding protein	RBL98390.1	AFD	Acidithiobacillus ferridurans	IO-2C	KfrA_N	pfam11740	2.62715e-05	KfrA_N,SMC_N	pfam11740,cl25732	pfam11740.FASTA.hhm	KfrA_N	99.5
KfrA	KfrA is a DNA binding protein	HF668_09640	AFD	Acidithiobacillus ferridurans	Riv11	KfrA_N	pfam11740	0.020743	KfrA_N	pfam11740	pfam11740.FASTA.hhm	KfrA_N	98.2
KfrA	KfrA is a DNA binding protein	HF639_07605	AFD	Acidithiobacillus ferridurans	DSM 9465	KfrA_N	pfam11740	1.01336e-06	KfrA_N,Golgin_A5	pfam11740,pfam09787	pfam11740.FASTA.hhm	KfrA_N	99.5
KfrA	KfrA is a DNA binding protein	HF641_04635	AFD	Acidithiobacillus ferridurans	MEL3	KfrA_N	pfam11740	3.05579e-08	KfrA_N,SMC_N	pfam11740,cl25732	pfam11740.FASTA.hhm	KfrA_N	99.5
KfrA	KfrA is a DNA binding protein	HF568_06915	AFD	Acidithiobacillus ferridurans	DSM 583	KfrA_N	pfam11740	1.01336e-06	KfrA_N,Golgin_A5	pfam11740,pfam09787	pfam11740.FASTA.hhm	KfrA_N	99.5
KfrA	KfrA is a DNA binding protein	HF561_05350	AFD	Acidithiobacillus ferridurans	ATCC 33020	KfrA_N	pfam11740	1.01336e-06	KfrA_N,Golgin_A5	pfam11740,pfam09787	pfam11740.FASTA.hhm	KfrA_N	99.5
KfrA	KfrA is a DNA binding protein	OYV82410.1	AFP	Acidithiobacillus ferriphilus	21-59-9	NA	NA	NA	hypothetical protein	NA	pfam06698.FASTA.hhm	DUF1192	25.4
KfrA	KfrA is a DNA binding protein	HAP93_08965	AFP	Acidithiobacillus ferriphilus	Malay	KfrA_N	pfam11740	1.83519e-05	KfrA_N	pfam11740	pfam11740.FASTA.hhm	KfrA_N	99.4
KfrA	KfrA is a DNA binding protein	ARU59618.1	AFV	Acidithiobacillus ferrivorans	PQ33	KfrA_N	pfam11740	0.222683	KfrA_N	pfam11740	pfam11740.FASTA.hhm	KfrA_N	97.9
KfrA	KfrA is a DNA binding protein	OFA15294.1	AFV	Acidithiobacillus ferrivorans	PQ33	KfrA_N	pfam11740	6.00622e-11	KfrA_N	pfam11740	pfam11740.FASTA.hhm	KfrA_N	99.4
KfrA	KfrA is a DNA binding protein	HAP94_02005	AFV	Acidithiobacillus ferrivorans	DSM 22755	KfrA_N	pfam11740	1.43301e-11	KfrA_N	pfam11740	pfam11740.FASTA.hhm	KfrA_N	99.4
KfrA	KfrA is a DNA binding protein	SMH67819.1	AFV	Acidithiobacillus ferrivorans	PRJEB5721	KfrA_N	pfam11740	2.86299e-07	KfrA_N	pfam11740	pfam11740.FASTA.hhm	KfrA_N	99.4
KfrA	KfrA is a DNA binding protein	CDQ11691.1	AFV	Acidithiobacillus ferrivorans	CF27	KfrA_N	pfam11740	2.86299e-07	KfrA_N	pfam11740	pfam11740.FASTA.hhm	KfrA_N	99.4
KfrA	KfrA is a DNA binding protein	WP_024894971.1	ATH	Acidithiobacillus thiooxidans	A01	KfrA_N	pfam11740	73.3013	KfrA_N	pfam11740	pfam11740.FASTA.hhm	KfrA_N	98.2
KfrA	KfrA is a DNA binding protein	HHS34_08765	AMO	Acidithiobacillus monserratensis	GG1-14	KfrA_N	pfam11740	1.81864e-10	KfrA_N,SMC_N	pfam11740,cl25732	pfam11740.FASTA.hhm	KfrA_N	99.4
KfrA	KfrA is a DNA binding protein	HAP98_12910	FCA	Fervidacidithiobacillus caldus	F	KfrA_N	pfam11740	19.0314	KfrA_N	pfam11740	pfam11740.FASTA.hhm	KfrA_N	98.3
KfrA	KfrA is a DNA binding protein	OFC28709.1	FCA	Fervidacidithiobacillus caldus	DX	KfrA_N	pfam11740	57.1475	KfrA_N	pfam11740	pfam11740.FASTA.hhm	KfrA_N	97.8
KfrA	KfrA is a DNA binding protein	HFV02_05635	FCA	Fervidacidithiobacillus caldus	C-SH12	NA	NA	NA	hypothetical protein	NA	pfam11740.FASTA.hhm	KfrA_N	96.6
KfrA	KfrA is a DNA binding protein	HAQ00_00720	FCA	Fervidacidithiobacillus caldus	DSM 8584	NA	NA	NA	hypothetical protein	NA	pfam11740.FASTA.hhm	KfrA_N	96.6
KfrA	KfrA is a DNA binding protein	HAQ00_01550	FCA	Fervidacidithiobacillus caldus	DSM 8584	KfrA_N	pfam11740	46.5124	KfrA_N	pfam11740	pfam11740.FASTA.hhm	KfrA_N	98
KfrA	KfrA is a DNA binding protein	HAP98_04885	FCA	Fervidacidithiobacillus caldus	F	KfrA_N	pfam11740	46.5124	KfrA_N	pfam11740	pfam11740.FASTA.hhm	KfrA_N	98
KfrA	KfrA is a DNA binding protein	HAP97_14570	FCA	Fervidacidithiobacillus caldus	BC13	KfrA_N	pfam11740	46.5124	KfrA_N	pfam11740	pfam11740.FASTA.hhm	KfrA_N	98
KfrA	KfrA is a DNA binding protein	HAP96_00855	FCA	Fervidacidithiobacillus caldus	KU	KfrA_N	pfam11740	46.5124	KfrA_N	pfam11740	pfam11740.FASTA.hhm	KfrA_N	98
KfrA	KfrA is a DNA binding protein	QER45518.1	FCA	Fervidacidithiobacillus caldus	MTH-04 2019	KfrA_N	pfam11740	10.4511	KfrA_N	pfam11740	pfam11740.FASTA.hhm	KfrA_N	98.1
KfrA	KfrA is a DNA binding protein	AIA56783.1	FCA	Fervidacidithiobacillus caldus	ATCC 51756	KfrA_N	pfam11740	0.00231675	KfrA_N	pfam11740	pfam11740.FASTA.hhm	KfrA_N	98.1
KfrA	KfrA is a DNA binding protein	OFC61543.1	FCA	Fervidacidithiobacillus caldus	S1	KfrA_N	pfam11740	73.3013	KfrA_N	pfam11740	pfam11740.FASTA.hhm	KfrA_N	98.2
KfrA	KfrA is a DNA binding protein	AUW34286.1	FCA	Fervidacidithiobacillus caldus	MTH-04	KfrA_N	pfam11740	0.0049152	KfrA_N	pfam11740	pfam11740.FASTA.hhm	KfrA_N	98
KfrA	KfrA is a DNA binding protein	QER45470.1	FCA	Fervidacidithiobacillus caldus	MTH-04 2019	KfrA_N	pfam11740	0.0049152	KfrA_N	pfam11740	pfam11740.FASTA.hhm	KfrA_N	98
KfrA	KfrA is a DNA binding protein	HF288_00425	FCA	Fervidacidithiobacillus caldus	MNG	KfrA_N	pfam11740	0.0049152	KfrA_N	pfam11740	pfam11740.FASTA.hhm	KfrA_N	98
KfrA	KfrA is a DNA binding protein	OFC35504.1	FCA	Fervidacidithiobacillus caldus	ZBY	KfrA_N	pfam11740	57.1475	KfrA_N	pfam11740	pfam11740.FASTA.hhm	KfrA_N	97.8
KfrA	KfrA is a DNA binding protein	OFC41366.1	FCA	Fervidacidithiobacillus caldus	ZJ	KfrA_N	pfam11740	57.1475	KfrA_N	pfam11740	pfam11740.FASTA.hhm	KfrA_N	97.8
KfrA	KfrA is a DNA binding protein	AEK59809.1	FCA	Fervidacidithiobacillus caldus	SM-1	KfrA_N	pfam11740	0.0857664	KfrA_N	pfam11740	pfam11740.FASTA.hhm	KfrA_N	96.5
KfrA	KfrA is a DNA binding protein	HFQ13_07595	ICO	Igneacidithiobacillus copahuensis	VAN18-1	KfrA_N	pfam11740	1.61669	KfrA_N	pfam11740	pfam11740.FASTA.hhm	KfrA_N	97.2
KfrA	KfrA is a DNA binding protein	HFU75_01145	ICO	Igneacidithiobacillus copahuensis	VAN18-2	KfrA_N	pfam11740	1.61669	KfrA_N	pfam11740	pfam11740.FASTA.hhm	KfrA_N	97.2
NdpA	NdpA nucleoid-associated protein	HAP95_08130	ASU	Acidithiobacillus sulfurivorans	RW2	NA37	cl15473	0.00225276	NA37	cl15473	pfam04245.FASTA.hhm	NA37	96.6
