# Supplementary material for: Pangenome-level analysis of nucleoid-associated proteins in the Acidithiobacillia class: insights into their functional roles in mobile genetic elements biology
Source: Front Microbiol. 2023 Sep 25;14:1271138. doi: 10.3389/fmicb.2023.1271138 (PMC10561277; doi:10.3389/fmicb.2023.1271138)
Supplement: Supplementary file 4 [file Table_4.XLSX]

## Sheet: S4
Supplementary Table 4. KEGG annotations of genes in the vicinity of Acidithiobacillia class flexible NAPs Alba_2, HN-S, HU, IHF_A, IHF_B and KfrA. CDS encoded up to 5 kbp upstream and downstream from each candidate NAP gene were identified, and their functional annotations were retrieved using DIAMOND blast search (Buchfink et al., 2015) against the KEGG database (Kanehisa et al., 2016). For any …
NAP family	KEGG number	KEGG_annotation	Protein number	Frequency (%)
Alba_2	K01007	pyruvate, water dikinase [EC:2.7.9.2]	8	61.5385
Alba_2	K09803	uncharacterized protein	7	53.8462
Alba_2	K00331	NADH-quinone oxidoreductase subunit B [EC:7.1.1.2]	6	46.1538
Alba_2	K03087	RNA polymerase nonessential primary-like sigma factor	2	15.3846
Alba_2	K03087;K03086	RNA polymerase nonessential primary-like sigma factor	1	7.69231
Alba_2	K08365;K19591	MerR family transcriptional regulator, mercuric resistance operon regulatory protein	1	7.69231
Alba_2	K16264	cobalt-zinc-cadmium efflux system protein	1	7.69231
H-NS	K03427	type I restriction enzyme M protein [EC:2.1.1.72]	9	22.5
H-NS	K03469	ribonuclease HI [EC:3.1.26.4]	7	17.5
H-NS	K07301	cation:H+ antiporter	6	15
H-NS	K09705	uncharacterized protein	6	15
H-NS	K07043	uncharacterized protein	5	12.5
H-NS	K01153	type I restriction enzyme, R subunit [EC:3.1.21.3]	4	10
H-NS	K01154	type I restriction enzyme, S subunit [EC:3.1.21.3]	4	10
H-NS	K01725	cyanate lyase [EC:4.2.1.104]	4	10
H-NS	K02314	replicative DNA helicase [EC:3.6.4.12]	4	10
H-NS	K12562	amphiphysin	4	10
H-NS	K19302	undecaprenyl-diphosphatase [EC:3.6.1.27]	4	10
H-NS	K04763	integrase/recombinase XerD	3	7.5
H-NS	K05770	translocator protein	2	5
H-NS	K06131	cardiolipin synthase A/B [EC:2.7.8.-]	2	5
H-NS	K07226	heme iron utilization protein	2	5
H-NS	K18828	tRNA(fMet)-specific endonuclease VapC [EC:3.1.-.-]	2	5
H-NS	K18829	antitoxin VapB	2	5
H-NS	K01069;K02439;K21147;K03972	hydroxyacylglutathione hydrolase [EC:3.1.2.6]	1	2.5
H-NS	K01580	glutamate decarboxylase [EC:4.1.1.15]	1	2.5
H-NS	K02030	polar amino acid transport system substrate-binding protein	1	2.5
H-NS	K06910	uncharacterized protein	1	2.5
H-NS	K07039	uncharacterized protein	1	2.5
H-NS	K07493	putative transposase	1	2.5
H-NS	K07497	putative transposase	1	2.5
H-NS	K15383	MtN3 and saliva related transmembrane protein	1	2.5
H-NS	K16066;K07124;K00059;K00039	3-hydroxy acid dehydrogenase / malonic semialdehyde reductase [EC:1.1.1.381 1.1.1.-]	1	2.5
H-NS	K22315	sedoheptulose-bisphosphatase [EC:3.1.3.37]	1	2.5
HU	K04764	integration host factor subunit alpha	10	5.61798
HU	K01602	ribulose-bisphosphate carboxylase small chain [EC:4.1.1.39]	8	4.49438
HU	K02448	nitric oxide reductase NorD protein	8	4.49438
HU	K03427	type I restriction enzyme M protein [EC:2.1.1.72]	8	4.49438
HU	K04748	nitric oxide reductase NorQ protein	8	4.49438
HU	K02335;K18950	DNA polymerase I [EC:2.7.7.7]	7	3.93258
HU	K03503	DNA polymerase V [EC:3.4.21.-]	7	3.93258
HU	K21495	antitoxin FitA	7	3.93258
HU	K01153	type I restriction enzyme, R subunit [EC:3.1.21.3]	6	3.37079
HU	K07062	toxin FitB [EC:3.1.-.-]	6	3.37079
HU	K08309;K12056	soluble lytic murein transglycosylase [EC:4.2.2.-]	6	3.37079
HU	K01465	dihydroorotase [EC:3.5.2.3]	5	2.80899
HU	K02654	leader peptidase (prepilin peptidase) / N-methyltransferase [EC:3.4.23.43 2.1.1.-]	5	2.80899
HU	K03086	RNA polymerase primary sigma factor	5	2.80899
HU	K03733;K04763	integrase/recombinase XerC	5	2.80899
HU	K03805	thiol:disulfide interchange protein DsbG	5	2.80899
HU	K07112	uncharacterized protein	5	2.80899
HU	K07334	toxin HigB-1	5	2.80899
HU	K07657	two-component system, OmpR family, phosphate regulon response regulator PhoB	5	2.80899
HU	K08176	MFS transporter, PHS family, inorganic phosphate transporter	5	2.80899
HU	K21498	antitoxin HigA-1	5	2.80899
HU	K02030;K03320;K13924;K21023	polar amino acid transport system substrate-binding protein	4	2.24719
HU	K07011	rhamnosyltransferase	4	2.24719
HU	K07313	serine/threonine protein phosphatase 1 [EC:3.1.3.16]	4	2.24719
HU	K07473	DNA-damage-inducible protein J	4	2.24719
HU	K20542	endoglucanase [EC:3.2.1.4]	4	2.24719
HU	K21023;K03320	diguanylate cyclase [EC:2.7.7.65]	4	2.24719
HU	K21929	uracil-DNA glycosylase [EC:3.2.2.27]	4	2.24719
HU	K00609	aspartate carbamoyltransferase catalytic subunit [EC:2.1.3.2]	3	1.68539
HU	K01356	repressor LexA [EC:3.4.21.88]	3	1.68539
HU	K03496	chromosome partitioning protein	3	1.68539
HU	K04763	integrase/recombinase XerD	3	1.68539
HU	K04782	isochorismate pyruvate lyase [EC:4.2.99.21]	3	1.68539
HU	K05916;K03406;K06886	nitric oxide dioxygenase [EC:1.14.12.17]	3	1.68539
HU	K07039	uncharacterized protein	3	1.68539
HU	K07063	uncharacterized protein	3	1.68539
HU	K07481	transposase, IS5 family	3	1.68539
HU	K09694	lipooligosaccharide transport system permease protein	3	1.68539
HU	K09768	uncharacterized protein	3	1.68539
HU	K09803	uncharacterized protein	3	1.68539
HU	K01338	ATP-dependent Lon protease [EC:3.4.21.53]	2	1.1236
HU	K02030;K13924;K03320;K21023	polar amino acid transport system substrate-binding protein	2	1.1236
HU	K02806	PTS system, nitrogen regulatory IIA component [EC:2.7.1.-]	2	1.1236
HU	K03446	MFS transporter, DHA2 family, multidrug resistance protein	2	1.1236
HU	K03502	DNA polymerase V	2	1.1236
HU	K03503;K01356	DNA polymerase V [EC:3.4.21.-]	2	1.1236
HU	K03544	ATP-dependent Clp protease ATP-binding subunit ClpX	2	1.1236
HU	K03702	excinuclease ABC subunit B	2	1.1236
HU	K03741	arsenate reductase (thioredoxin) [EC:1.20.4.4]	2	1.1236
HU	K03770	peptidyl-prolyl cis-trans isomerase D [EC:5.2.1.8]	2	1.1236
HU	K03975;K19302	membrane-associated protein	2	1.1236
HU	K05788	integration host factor subunit beta	2	1.1236
HU	K06204	DnaK suppressor protein	2	1.1236
HU	K07265	capsular polysaccharide export protein	2	1.1236
HU	K07487	transposase	2	1.1236
HU	K07738	transcriptional repressor NrdR	2	1.1236
HU	K08106	N-acetylgalactosamine 4-sulfate 6-O-sulfotransferase [EC:2.8.2.33]	2	1.1236
HU	K09144	uncharacterized protein	2	1.1236
HU	K09882	cobaltochelatase CobS [EC:6.6.1.2]	2	1.1236
HU	K17725;K01069	sulfur dioxygenase [EC:1.13.11.18]	2	1.1236
HU	K19092	toxin ParE1/3/4	2	1.1236
HU	K00390	phosphoadenosine phosphosulfate reductase [EC:1.8.4.8 1.8.4.10]	1	0.561798
HU	K00558	DNA (cytosine-5)-methyltransferase 1 [EC:2.1.1.37]	1	0.561798
HU	K01607	4-carboxymuconolactone decarboxylase [EC:4.1.1.44]	1	0.561798
HU	K01628	L-fuculose-phosphate aldolase [EC:4.1.2.17]	1	0.561798
HU	K02030;K03320;K21023;K13924	polar amino acid transport system substrate-binding protein	1	0.561798
HU	K02030;K21023	polar amino acid transport system substrate-binding protein	1	0.561798
HU	K02386	flagella basal body P-ring formation protein FlgA	1	0.561798
HU	K02557	chemotaxis protein MotB	1	0.561798
HU	K03070;K09858	preprotein translocase subunit SecA	1	0.561798
HU	K03071	preprotein translocase subunit SecB	1	0.561798
HU	K03088	RNA polymerase sigma-70 factor, ECF subfamily	1	0.561798
HU	K03320;K21023	ammonium transporter, Amt family	1	0.561798
HU	K03320;K21084;K02030	ammonium transporter, Amt family	1	0.561798
HU	K03497	chromosome partitioning protein, ParB family	1	0.561798
HU	K03656;K03657	ATP-dependent DNA helicase Rep [EC:3.6.4.12]	1	0.561798
HU	K03733	integrase/recombinase XerC	1	0.561798
HU	K04095	cell filamentation protein	1	0.561798
HU	K06131	cardiolipin synthase A/B [EC:2.7.8.-]	1	0.561798
HU	K06223	DNA adenine methylase [EC:2.1.1.72]	1	0.561798
HU	K06945	uncharacterized protein	1	0.561798
HU	K06952	uncharacterized protein	1	0.561798
HU	K07283	putative salt-induced outer membrane protein	1	0.561798
HU	K07454	putative restriction endonuclease	1	0.561798
HU	K07482	transposase, IS30 family	1	0.561798
HU	K07493	putative transposase	1	0.561798
HU	K07494	putative transposase	1	0.561798
HU	K09004	uncharacterized protein	1	0.561798
HU	K11250	leucine efflux protein	1	0.561798
HU	K13651	motility quorum-sensing regulator / GCU-specific mRNA interferase toxin	1	0.561798
HU	K13655	HTH-type transcriptional regulator / antitoxin MqsA	1	0.561798
HU	K13953	alcohol dehydrogenase, propanol-preferring [EC:1.1.1.1]	1	0.561798
HU	K14060	putative DNA-invertase from lambdoid prophage Rac	1	0.561798
HU	K18640	plasmid segregation protein ParM	1	0.561798
HU	K18828	tRNA(fMet)-specific endonuclease VapC [EC:3.1.-.-]	1	0.561798
HU	K19157	mRNA interferase YafQ [EC:3.1.-.-]	1	0.561798
HU	K19416	modulator of FtsH protease	1	0.561798
HU	K20955;K21020;K13590;K02488;K13069;K21085	diguanylate cyclase [EC:2.7.7.65]	1	0.561798
HU	K21528;K14060	serine recombinase [EC:3.1.22.- 6.5.1.-]	1	0.561798
HU	K21793;K00091;K21271;K01710;K01784;K22320;K21211	oxidoreductase	1	0.561798
IHF_A	K03194	type IV secretion system protein VirB1	18	9.83607
IHF_A	K07344	type IV secretion system protein TrbL	12	6.55738
IHF_A	K20266	type IV secretion system protein TrbJ	12	6.55738
IHF_A	K07657	two-component system, OmpR family, phosphate regulon response regulator PhoB	11	6.01093
IHF_A	K08176	MFS transporter, PHS family, inorganic phosphate transporter	11	6.01093
IHF_A	K03427	type I restriction enzyme M protein [EC:2.1.1.72]	10	5.46448
IHF_A	K03969	phage shock protein A	10	5.46448
IHF_A	K04763	integrase/recombinase XerD	9	4.91803
IHF_A	K04764	integration host factor subunit alpha	9	4.91803
IHF_A	K18640	plasmid segregation protein ParM	9	4.91803
IHF_A	K01992	ABC-2 type transport system permease protein	8	4.37158
IHF_A	K12217	intracellular multiplication protein IcmO	7	3.82514
IHF_A	K03561	biopolymer transport protein ExbB	6	3.27869
IHF_A	K01154	type I restriction enzyme, S subunit [EC:3.1.21.3]	5	2.73224
IHF_A	K01990;K01992	ABC-2 type transport system ATP-binding protein	5	2.73224
IHF_A	K02335;K18950	DNA polymerase I [EC:2.7.7.7]	5	2.73224
IHF_A	K03733;K04763	integrase/recombinase XerC	5	2.73224
IHF_A	K06167	phosphoribosyl 1,2-cyclic phosphate phosphodiesterase [EC:3.1.4.55]	5	2.73224
IHF_A	K06218	mRNA interferase RelE/StbE	5	2.73224
IHF_A	K07011	rhamnosyltransferase	5	2.73224
IHF_A	K18918	RHH-type transcriptional regulator, rel operon repressor / antitoxin RelB	5	2.73224
IHF_A	K21563	CRP/FNR family transcriptional regulator, dissimilatory nitrate respiration regulator	5	2.73224
IHF_A	K22067;K15576	two-component system, oxyanion-binding sensor	5	2.73224
IHF_A	K03424	TatD DNase family protein [EC:3.1.21.-]	4	2.18579
IHF_A	K03975	membrane-associated protein	4	2.18579
IHF_A	K07062	toxin FitB [EC:3.1.-.-]	4	2.18579
IHF_A	K07473	DNA-damage-inducible protein J	4	2.18579
IHF_A	K07741	anti-repressor protein	4	2.18579
IHF_A	K16698;K20444;K21363;K12988;K12987	teichuronic acid biosynthesis glycosyltransferase TuaG [EC:2.4.-.-]	4	2.18579
IHF_A	K20533	type IV secretion system protein TrbI	4	2.18579
IHF_A	K21495	antitoxin FitA	4	2.18579
IHF_A	K03205	type IV secretion system protein VirD4	3	1.63934
IHF_A	K03218	23S rRNA (guanosine2251-2'-O)-methyltransferase [EC:2.1.1.185]	3	1.63934
IHF_A	K03503	DNA polymerase V [EC:3.4.21.-]	3	1.63934
IHF_A	K03530	DNA-binding protein HU-beta	3	1.63934
IHF_A	K03559	biopolymer transport protein ExbD	3	1.63934
IHF_A	K03655	ATP-dependent DNA helicase RecG [EC:3.6.4.12]	3	1.63934
IHF_A	K07075	uncharacterized protein	3	1.63934
IHF_A	K07171	mRNA interferase MazF [EC:3.1.-.-]	3	1.63934
IHF_A	K07172	antitoxin MazE	3	1.63934
IHF_A	K07226	heme iron utilization protein	3	1.63934
IHF_A	K07334	toxin HigB-1	3	1.63934
IHF_A	K08309	soluble lytic murein transglycosylase [EC:4.2.2.-]	3	1.63934
IHF_A	K12056	conjugal transfer mating pair stabilization protein TraG	3	1.63934
IHF_A	K18828	tRNA(fMet)-specific endonuclease VapC [EC:3.1.-.-]	3	1.63934
IHF_A	K18829	antitoxin VapB	3	1.63934
IHF_A	K19092	toxin ParE1/3/4	3	1.63934
IHF_A	K21023;K02030	diguanylate cyclase [EC:2.7.7.65]	3	1.63934
IHF_A	K21498	antitoxin HigA-1	3	1.63934
IHF_A	K01156	type III restriction enzyme [EC:3.1.21.5]	2	1.0929
IHF_A	K01580	glutamate decarboxylase [EC:4.1.1.15]	2	1.0929
IHF_A	K01889	phenylalanyl-tRNA synthetase alpha chain [EC:6.1.1.20]	2	1.0929
IHF_A	K01890	phenylalanyl-tRNA synthetase beta chain [EC:6.1.1.20]	2	1.0929
IHF_A	K02030;K13924;K03320;K21023	polar amino acid transport system substrate-binding protein	2	1.0929
IHF_A	K02520	translation initiation factor IF-3	2	1.0929
IHF_A	K02654	leader peptidase (prepilin peptidase) / N-methyltransferase [EC:3.4.23.43 2.1.1.-]	2	1.0929
IHF_A	K02887	large subunit ribosomal protein L20	2	1.0929
IHF_A	K02916	large subunit ribosomal protein L35	2	1.0929
IHF_A	K03111	single-strand DNA-binding protein	2	1.0929
IHF_A	K03496	chromosome partitioning protein	2	1.0929
IHF_A	K03502	DNA polymerase V	2	1.0929
IHF_A	K03503;K01356	DNA polymerase V [EC:3.4.21.-]	2	1.0929
IHF_A	K03595;K03978	GTPase	2	1.0929
IHF_A	K03741	arsenate reductase (thioredoxin) [EC:1.20.4.4]	2	1.0929
IHF_A	K03805	thiol:disulfide interchange protein DsbG	2	1.0929
IHF_A	K03975;K19302	membrane-associated protein	2	1.0929
IHF_A	K06147	ATP-binding cassette, subfamily B, bacterial	2	1.0929
IHF_A	K07039	uncharacterized protein	2	1.0929
IHF_A	K07485	transposase	2	1.0929
IHF_A	K15773	HTH-type transcriptional regulator / antitoxin HipB	2	1.0929
IHF_A	K18950;K02335	ribonuclease H [EC:3.1.26.4]	2	1.0929
IHF_A	K21528;K14060;K06400	serine recombinase [EC:3.1.22.- 6.5.1.-]	2	1.0929
IHF_A	K21929	uracil-DNA glycosylase [EC:3.2.2.27]	2	1.0929
IHF_A	K00634;K00625	phosphate butyryltransferase [EC:2.3.1.19]	1	0.546448
IHF_A	K02030;K21023	polar amino acid transport system substrate-binding protein	1	0.546448
IHF_A	K02650	type IV pilus assembly protein PilA	1	0.546448
IHF_A	K03086	RNA polymerase primary sigma factor	1	0.546448
IHF_A	K03316	monovalent cation:H+ antiporter, CPA1 family	1	0.546448
IHF_A	K03320	ammonium transporter, Amt family	1	0.546448
IHF_A	K03497	chromosome partitioning protein, ParB family	1	0.546448
IHF_A	K03656;K03657	ATP-dependent DNA helicase Rep [EC:3.6.4.12]	1	0.546448
IHF_A	K03733	integrase/recombinase XerC	1	0.546448
IHF_A	K03892;K03741	ArsR family transcriptional regulator, arsenate/arsenite/antimonite-responsive transcriptional repressor	1	0.546448
IHF_A	K04763;K03733	integrase/recombinase XerD	1	0.546448
IHF_A	K05367	penicillin-binding protein 1C [EC:2.4.1.129]	1	0.546448
IHF_A	K06204	DnaK suppressor protein	1	0.546448
IHF_A	K06919	putative DNA primase/helicase	1	0.546448
IHF_A	K06969	23S rRNA (cytosine1962-C5)-methyltransferase [EC:2.1.1.191]	1	0.546448
IHF_A	K07063	uncharacterized protein	1	0.546448
IHF_A	K07283	putative salt-induced outer membrane protein	1	0.546448
IHF_A	K07301	cation:H+ antiporter	1	0.546448
IHF_A	K07316;K00571	adenine-specific DNA-methyltransferase [EC:2.1.1.72]	1	0.546448
IHF_A	K07448	restriction system protein	1	0.546448
IHF_A	K07461	putative endonuclease	1	0.546448
IHF_A	K07462	single-stranded-DNA-specific exonuclease [EC:3.1.-.-]	1	0.546448
IHF_A	K07494	putative transposase	1	0.546448
IHF_A	K08305	membrane-bound lytic murein transglycosylase B [EC:4.2.2.-]	1	0.546448
IHF_A	K08368	MFS transporter, putative metabolite transport protein	1	0.546448
IHF_A	K08963	methylthioribose-1-phosphate isomerase [EC:5.3.1.23]	1	0.546448
IHF_A	K08982	putative membrane protein	1	0.546448
IHF_A	K09004	uncharacterized protein	1	0.546448
IHF_A	K09131	uncharacterized protein	1	0.546448
IHF_A	K09768	uncharacterized protein	1	0.546448
IHF_A	K09803	uncharacterized protein	1	0.546448
IHF_A	K12204	defect in organelle trafficking protein DotC	1	0.546448
IHF_A	K12960	5-methylthioadenosine/S-adenosylhomocysteine deaminase [EC:3.5.4.31 3.5.4.28]	1	0.546448
IHF_A	K16698;K20444;K21363;K12988;K12983;K12987	teichuronic acid biosynthesis glycosyltransferase TuaG [EC:2.4.-.-]	1	0.546448
IHF_A	K16698;K21363;K16555;K12987	teichuronic acid biosynthesis glycosyltransferase TuaG [EC:2.4.-.-]	1	0.546448
IHF_A	K16698;K21363;K20444;K12988	teichuronic acid biosynthesis glycosyltransferase TuaG [EC:2.4.-.-]	1	0.546448
IHF_A	K19157	mRNA interferase YafQ [EC:3.1.-.-]	1	0.546448
IHF_A	K19416	modulator of FtsH protease	1	0.546448
IHF_A	K20955;K21020;K13590;K02488;K13069;K21085	diguanylate cyclase [EC:2.7.7.65]	1	0.546448
IHF_A	K21023;K13924	diguanylate cyclase [EC:2.7.7.65]	1	0.546448
IHF_A	K21023;K14051;K02030	diguanylate cyclase [EC:2.7.7.65]	1	0.546448
IHF_A	K21449	trimeric autotransporter adhesin	1	0.546448
IHF_A	K21471;K19223;K19303	peptidoglycan DL-endopeptidase CwlO [EC:3.4.-.-]	1	0.546448
IHF_A	K21471;K19223;K19303;K19224	peptidoglycan DL-endopeptidase CwlO [EC:3.4.-.-]	1	0.546448
IHF_B	K03496	chromosome partitioning protein	6	7.89474
IHF_B	K01153	type I restriction enzyme, R subunit [EC:3.1.21.3]	5	6.57895
IHF_B	K03205	type IV secretion system protein VirD4	5	6.57895
IHF_B	K07283	putative salt-induced outer membrane protein	5	6.57895
IHF_B	K04085	tRNA 2-thiouridine synthesizing protein A [EC:2.8.1.-]	3	3.94737
IHF_B	K05916;K03406;K06886	nitric oxide dioxygenase [EC:1.14.12.17]	3	3.94737
IHF_B	K06218	mRNA interferase RelE/StbE	3	3.94737
IHF_B	K07027	glycosyltransferase 2 family protein	3	3.94737
IHF_B	K07448	restriction system protein	3	3.94737
IHF_B	K09803	uncharacterized protein	3	3.94737
IHF_B	K18918	RHH-type transcriptional regulator, rel operon repressor / antitoxin RelB	3	3.94737
IHF_B	K00762	orotate phosphoribosyltransferase [EC:2.4.2.10]	2	2.63158
IHF_B	K00800	3-phosphoshikimate 1-carboxyvinyltransferase [EC:2.5.1.19]	2	2.63158
IHF_B	K00945	CMP/dCMP kinase [EC:2.7.4.25]	2	2.63158
IHF_B	K01358	ATP-dependent Clp protease, protease subunit [EC:3.4.21.92]	2	2.63158
IHF_B	K01591	orotidine-5'-phosphate decarboxylase [EC:4.1.1.23]	2	2.63158
IHF_B	K02945	small subunit ribosomal protein S1	2	2.63158
IHF_B	K03088	RNA polymerase sigma-70 factor, ECF subfamily	2	2.63158
IHF_B	K03462	nicotinamide phosphoribosyltransferase [EC:2.4.2.12]	2	2.63158
IHF_B	K03503	DNA polymerase V [EC:3.4.21.-]	2	2.63158
IHF_B	K03545	trigger factor	2	2.63158
IHF_B	K03549	KUP system potassium uptake protein	2	2.63158
IHF_B	K04095	cell filamentation protein	2	2.63158
IHF_B	K07124;K00038;K00059;K00039	uncharacterized protein	2	2.63158
IHF_B	K19804	lipopolysaccharide assembly protein B	2	2.63158
IHF_B	K00059;K07124;K00039;K16066	3-oxoacyl-[acyl-carrier protein] reductase [EC:1.1.1.100]	1	1.31579
IHF_B	K01607	4-carboxymuconolactone decarboxylase [EC:4.1.1.44]	1	1.31579
IHF_B	K01628	L-fuculose-phosphate aldolase [EC:4.1.2.17]	1	1.31579
IHF_B	K01759	lactoylglutathione lyase [EC:4.4.1.5]	1	1.31579
IHF_B	K02030;K03320;K21023;K13924	polar amino acid transport system substrate-binding protein	1	1.31579
IHF_B	K03070;K09858	preprotein translocase subunit SecA	1	1.31579
IHF_B	K03320;K21084;K02030	ammonium transporter, Amt family	1	1.31579
IHF_B	K03530	DNA-binding protein HU-beta	1	1.31579
IHF_B	K03581	exodeoxyribonuclease V alpha subunit [EC:3.1.11.5]	1	1.31579
IHF_B	K07124;K00059;K00038;K00039;K16066	uncharacterized protein	1	1.31579
IHF_B	K07124;K00059;K00039;K00038;K16066	uncharacterized protein	1	1.31579
IHF_B	K07226	heme iron utilization protein	1	1.31579
IHF_B	K07285	outer membrane lipoprotein	1	1.31579
IHF_B	K07798	membrane fusion protein, Cu(I)/Ag(I) efflux system	1	1.31579
IHF_B	K11250	leucine efflux protein	1	1.31579
IHF_B	K13651	motility quorum-sensing regulator / GCU-specific mRNA interferase toxin	1	1.31579
IHF_B	K13655	HTH-type transcriptional regulator / antitoxin MqsA	1	1.31579
IHF_B	K19416	modulator of FtsH protease	1	1.31579
IHF_B	K19686	ribonuclease VapC [EC:3.1.-.-]	1	1.31579
IHF_B	K21023;K03320;K21024	diguanylate cyclase [EC:2.7.7.65]	1	1.31579
IHF_B	K21449	trimeric autotransporter adhesin	1	1.31579
KfrA	K03496	chromosome partitioning protein	13	34.2105
KfrA	K06218	mRNA interferase RelE/StbE	5	13.1579
KfrA	K18918	RHH-type transcriptional regulator, rel operon repressor / antitoxin RelB	5	13.1579
KfrA	K21528;K14060	serine recombinase [EC:3.1.22.- 6.5.1.-]	4	10.5263
KfrA	K02935	large subunit ribosomal protein L7/L12	3	7.89474
KfrA	K03205	type IV secretion system protein VirD4	3	7.89474
KfrA	K07473	DNA-damage-inducible protein J	3	7.89474
KfrA	K19092	toxin ParE1/3/4	3	7.89474
KfrA	K19157	mRNA interferase YafQ [EC:3.1.-.-]	3	7.89474
KfrA	K00986	RNA-directed DNA polymerase [EC:2.7.7.49]	2	5.26316
KfrA	K02650	type IV pilus assembly protein PilA	2	5.26316
KfrA	K07484	transposase	2	5.26316
KfrA	K09803	uncharacterized protein	2	5.26316
KfrA	K02654	leader peptidase (prepilin peptidase) / N-methyltransferase [EC:3.4.23.43 2.1.1.-]	1	2.63158
KfrA	K03805	thiol:disulfide interchange protein DsbG	1	2.63158
KfrA	K07013	uncharacterized protein	1	2.63158
KfrA	K07092	uncharacterized protein	1	2.63158
KfrA	K07171	mRNA interferase MazF [EC:3.1.-.-]	1	2.63158
KfrA	K07491	putative transposase	1	2.63158
KfrA	K07741	anti-repressor protein	1	2.63158
KfrA	K09004	uncharacterized protein	1	2.63158
KfrA	K13638;K19591	MerR family transcriptional regulator, Zn(II)-responsive regulator of zntA	1	2.63158
KfrA	K21929	uracil-DNA glycosylase [EC:3.2.2.27]	1	2.63158
MukB	K03111	single-strand DNA-binding protein	2	66.6667
MukB	K03153	glycine oxidase [EC:1.4.3.19]	1	33.3333
MukB	K09826	Fur family transcriptional regulator, iron response regulator	1	33.3333
NdpA	K01153	type I restriction enzyme, R subunit [EC:3.1.21.3]	1	100
NdpA	K07316	adenine-specific DNA-methyltransferase [EC:2.1.1.72]	1	100
	References:
	Buchfink, B., Xie, C., & Huson, D. H. (2015). Fast and sensitive protein alignment using DIAMOND. Nature methods, 12(1), 59–60. https://doi.org/10.1038/nmeth.3176
	Kanehisa, M., Sato, Y., Kawashima, M., Furumichi, M., & Tanabe, M. (2016). KEGG as a reference resource for gene and protein annotation. Nucleic acids research, 44(D1), D457–D462. https://doi.org/10.1093/nar/gkv1070
