# Supplementary material for: Pangenome-level analysis of nucleoid-associated proteins in the Acidithiobacillia class: insights into their functional roles in mobile genetic elements biology
Source: Front Microbiol. 2023 Sep 25;14:1271138. doi: 10.3389/fmicb.2023.1271138 (PMC10561277; doi:10.3389/fmicb.2023.1271138)
Supplement: Supplementary file 5 [file Table_5.XLSX]

## Sheet: S5
Supplementary Table 5. Acidithiobacillia class plasmid data retrieved from public repositories. Relevant data such as plasmid host strain, plasmid name, size and CDS were parsed from Genbank files.
Accesion number	Specie	Strain	Plasmid name	Size (Kb)	CDS
CP005987.1	Acidithiobacillus caldus	ATCC 51756	megap mpAca1.1	171.97	181
CP005988.1	Acidithiobacillus caldus	ATCC 51756	pACA1.1	27.54	30
CP005989.1	Acidithiobacillus caldus	ATCC 51756	pACA1.2	9.82	9
NC_004734.1	Acidithiobacillus caldus	F	pTC-F14	14.15	18
NC_010600.1	Acidithiobacillus caldus	MNG	pTcM1	65.16	72
CP026329.1	Acidithiobacillus caldus	MTH-04	p1	190.8	229
CP026330.1	Acidithiobacillus caldus	MTH-04	p2	32.84	66
NC_015851.1	Acidithiobacillus caldus	SM-1	megaplasmid	251.78	252
NC_015854.1	Acidithiobacillus caldus	SM-1	pLAtc3	29.7	35
NC_015853.1	Acidithiobacillus caldus	SM-1	pLAtc2	14.11	15
NC_015852.1	Acidithiobacillus caldus	SM-1	pLAtc1	9.78	11
NC_005023.1	Acidithiobacillus ferridurans	ATCC 33020	pTF5	19.79	21
CP080537.1	Acidithiobacillus ferriphilus	GT2	pGT2	14.36	18
LT841306.1	Acidithiobacillus ferrivorans	ND	AFERRIp	46.45	55
CP021415.1	Acidithiobacillus ferrivorans	PQ33	pAfPQ33_2	12.09	13
CP021414.1	Acidithiobacillus ferrivorans	PQ33	pAfPQ33_1	10.22	10
CP021414.1	Acidithiobacillus ferrivorans	PQ33	pAfPQ33_1	10.22	10
CP082239.1	Acidithiobacillus ferrooxidans	BYM	unnamed	47.11	54
NC_001520.1	Acidithiobacillus ferrooxidans	MAL4-1	pTF4.1	4.1	5
AP025161.1	Acidithiobacillus ferrooxidans	NFP31	pACF1	44.38	52
CP040512.1	Acidithiobacillus ferrooxidans	YNTRS-40	p1	47.1	53
CP084173.1	Acidithiobacillus ferrooxidans	YQ-N3	unnamed1	79.66	84
CP084174.1	Acidithiobacillus ferrooxidans	YQ-N3	unnamed2	34.46	32
CP084175.1	Acidithiobacillus ferrooxidans	YQ-N3	unnamed3	29.18	29
CP084176.1	Acidithiobacillus ferrooxidans	YQ-N3	unnamed4	23.02	23
CP084177.1	Acidithiobacillus ferrooxidans	YQ-N3	unnamed5	7.91	11
