# Supplementary material for: Pangenome-level analysis of nucleoid-associated proteins in the Acidithiobacillia class: insights into their functional roles in mobile genetic elements biology
Source: Front Microbiol. 2023 Sep 25;14:1271138. doi: 10.3389/fmicb.2023.1271138 (PMC10561277; doi:10.3389/fmicb.2023.1271138)
Supplement: Supplementary file 6 [file Table_6.XLSX]

## Sheet: S6
Supplementary Table 6. MGEs identified and described previously in Acidithiobacillia class representatives. MGEs are ordered by species and strain, and element size (displayed in decreasing order).
MGE	Host specie	strain	MGE type	Size (kb)	CDS	Reference
ICEAfvSS3	Acidithiobacillus ferrivorans	SS3	GI	46	35	González et al., 2014
iMGE3_ATCC23270_ICEAfe1*	Acidithiobacillus ferrooxidans	ATCC 23270	ICE	291	352	Bustamante et al., 2012
iMGE4_ATCC23270_ICEAfe2*	Acidithiobacillus ferrooxidans	ATCC 23270	ICE	175.6	197	Bustamante et al., 2014
iMGE6_ATCC23270	Acidithiobacillus ferrooxidans	ATCC 23270	GI	94.9	117	Moya-Beltrán et al., 2023
iMGE8_ATCC23270	Acidithiobacillus ferrooxidans	ATCC 23270	GI	27.8	33	Moya-Beltrán et al., 2023
iMGE2_ATCC23270	Acidithiobacillus ferrooxidans	ATCC 23270	GI	21.5	21	Moya-Beltrán et al., 2023
iMGE9_ATCC23270	Acidithiobacillus ferrooxidans	ATCC 23270	GI	20.2	24	Moya-Beltrán et al., 2023
iMGE7_ATCC23270	Acidithiobacillus ferrooxidans	ATCC 23270	GI	16.2	22	Moya-Beltrán et al., 2023
iMGE5_ATCC23270	Acidithiobacillus ferrooxidans	ATCC 23270	GI	14.7	13	Moya-Beltrán et al., 2023
iMGE1_ATCC53993	Acidithiobacillus ferrooxidans	ATCC 53993	GI	160	187	Orellana et al., 2011
iMGE6_ATCC53993*	Acidithiobacillus ferrooxidans	ATCC 53993	ICE	99.6	102	Moya-Beltrán et al., 2023
iMGE12_CCM4253	Acidithiobacillus ferrooxidans	CCM 4253	GI	168	166	Moya-Beltrán et al., 2023
iMGE4_CCM4253*	Acidithiobacillus ferrooxidans	CCM 4253	ICE	136	144	Moya-Beltrán et al., 2023
iMGE13_CCM4253*	Acidithiobacillus ferrooxidans	CCM 4253	ICE	115	125	Moya-Beltrán et al., 2023
iMGE10_CCM4253*	Acidithiobacillus ferrooxidans	CCM 4253	ICE	81	95	Moya-Beltrán et al., 2023
iMGE1_CCM4253	Acidithiobacillus ferrooxidans	CCM 4253	ICE	53	60	Moya-Beltrán et al., 2023
iMGE11_CCM4253	Acidithiobacillus ferrooxidans	CCM 4253	GI	37	34	Moya-Beltrán et al., 2023
ICEAcaTY.2*	Fervidacidithiobacillus caldus	ATCC 51756	ICE-2	183.318	183	Acuña et al., 2013
GIAcaTY.4	Fervidacidithiobacillus caldus	ATCC 51756	GI-4	104.967	94	Acuña et al., 2013
AcaML1	Fervidacidithiobacillus caldus	ATCC 51756	Prophage	59.363	72	Acuña et al., 2013
ICEAcaTY.1	Fervidacidithiobacillus caldus	ATCC 51756	ICE-1	71.96	65	Acuña et al., 2013
GIAcaTY.3	Fervidacidithiobacillus caldus	ATCC 51756	GI-3	45.079	35	Acuña et al., 2013
GIAcaTY.1	Fervidacidithiobacillus caldus	ATCC 51756	GI-1	13.719	13	Acuña et al., 2013
GIAcaTY.5	Fervidacidithiobacillus caldus	ATCC 51756	GI-5	9.952	11	Acuña et al., 2013
ICEAcaSM.2*	Fervidacidithiobacillus caldus	SM-1	ICE-2	208.271	202	Acuña et al., 2013
ICEAcaSM.3	Fervidacidithiobacillus caldus	SM-1	ICE-3	157.371	154	Acuña et al., 2013
ICEAcaSM.1	Fervidacidithiobacillus caldus	SM-1	ICE-1	104.341	98	Acuña et al., 2013
IMEAcaSM.1	Fervidacidithiobacillus caldus	SM-1	IME-1	80.923	58	Acuña et al., 2013
GIAcaSM.2	Fervidacidithiobacillus caldus	SM-1	GI-2	50.579	45	Acuña et al., 2013
GIAcaSM.1	Fervidacidithiobacillus caldus	SM-1	GI-1	13.644	15	Acuña et al., 2013
GIAcaSM.5	Fervidacidithiobacillus caldus	SM-1	GI-5	12.358	12	Acuña et al., 2013
(*) Integrated MGEs encoding one or more NAP PF genes
Notes:
ICEAfe1: candidate IHF_A coding gene is located downstream of previously identified conjugative gene cluster C2, encoding for TraFHG proteins required for pilus assembly and mating pair stabilization (Flores-Ríos et al., 2019a).
ICEAfe2: candidate IHF_A and HU proteins are encoded contiguously, and downstream of a type-I RM system.
ICEAcaTY.2: candidate IHF_A coding gene is located upstream a conjugative transfer protein TrbJ and a ISSod11 transposase coding genes.
iMGE4_CCM4253: candidate HU and IHF_A proteins are encoded contiguous to each other, and in the vicinity of a putative type-I RM system (resembling the arrangement identified in ICEAfe2).
iMGE10_CCM4253: candidate IHF_A and IHF_B are located flanking a putative type-I restriction-modification system, and neighboring a site-specific integrase.
iMGE13_CCM4253: candidate IHF_A and a HU coding genes are located flanking two EAL domain-containing proteins and a cellulose synthase bcs operon, in the vicinity of a predicted relaxase/mobilization nuclease; a second IHF_A coding gene is located downstream a site-specific integrase near a tRNA-Ala coding region, most likely corresponding to the tRNA at the insertion site for this integrative el…
References:
González, C., Yanquepe, M., Cardenas, J. P., Valdes, J., Quatrini, R., Holmes, D. S., et al. (2014). Genetic variability of psychrotolerant Acidithiobacillus ferrivorans revealed by (meta)genomic analysis. Res. Microbiol. 165, 726–734. doi: 10.1016/j.resmic.2014.08.005.
Bustamante, P., Covarrubias, P. C., Levicán, G., Katz, A., Tapia, P., Holmes, D., et al. (2012). ICE Afe 1, an actively excising genetic element from the biomining bacterium Acidithiobacillus ferrooxidans. J. Mol. Microbiol. Biotechnol. 22, 399–407. doi: 10.1159/000346669.
Bustamante P, Tello M, Orellana O (2014) Toxin-Antitoxin Systems in the Mobile Genome of Acidithiobacillus ferrooxidans. PLoS ONE 9(11): e112226. doi:10.1371/journal.pone.0112226
Moya-Beltrán, A., Gajdosik, M., Rojas-Villalobos, C., Beard, S., Mandl, M., Silva-García, D., et al. (2023). Influence of mobile genetic elements and insertion sequences in long- and short-term adaptive processes of Acidithiobacillus ferrooxidans strains. Sci Rep 13, 1–16. doi: 10.1038/s41598-023-37341-4.
Orellana, L. H., and Jerez, C. A. (2011). A genomic island provides Acidithiobacillus ferrooxidans ATCC 53993 additional copper resistance: a possible competitive advantage. Appl Microbiol Biotechnol 92, 761–767. doi: 10.1007/s00253-011-3494-x.
Acuña, L. G., Cárdenas, J. P., Covarrubias, P. C., Haristoy, J. J., Flores, R., Nuñez, H., et al. (2013). Architecture and gene repertoire of the flexible genome of the extreme acidophile Acidithiobacillus caldus. PLoS ONE 8, e78237. doi: 10.1371/journal.pone.0078237.
Flores-Ríos, R., Moya-Beltrán, A., Pareja-Barrueto, C., Arenas-Salinas, M., Valenzuela, S., Orellana, O., et al. (2019a). The Type IV Secretion System of ICEAfe1: Formation of a Conjugative Pilus in Acidithiobacillus ferrooxidans. Front. Microbiol. 10, 30. doi: 10.3389/fmicb.2019.00030.
Castillo, A., Tello, M., Ringwald, K., Acuña, L. G., Quatrini, R., and Orellana, O. (2018). A DNA segment encoding the anticodon stem/loop of tRNA determines the specific recombination of integrative-conjugative elements in Acidithiobacillus species. RNA Biology 15, 492–499. doi: 10.1080/15476286.2017.1408765.
